# Supplementary material for: Analysis of the Global Ocean Sampling (GOS) Project for Trends in Iron Uptake by Surface Ocean Microbes
Source: PLoS One. 2012 Feb 17;7(2):e30931. doi: 10.1371/journal.pone.0030931 (PMC3281889; doi:10.1371/journal.pone.0030931)
Supplement: Table S1 — Database of iron-related genes. (XLS) [file pone.0030931.s003.xls]

## Sheet: Genes
Accession	Protein name	Pathway	Taxonomic group	Genus	Protein size	* from Moore database
ACB15385.1	RecA	CN	AB	Bifidobacterium	267
ACT64224.1	RecA	CN	AB	Brevibacteriaceae	186
AAD12743.1	RecA	CN	AB	Corynebacteriaceae	376
CAA41395.1	RecA	CN	AB	Mycobacteriaceae	790
AAT70029.1	RecA	CN	AB	Propionibacteriaceae	348
ZP_04990932.1	RecA	CN	AB	Streptomycetaceae	377
ABD34619.1	RecA	CN	aP	Anaplasma	357
ZP_01228832.1	RecA	CN	aP	Aurantimonas	357
AAR00257.1	RecA	CN	aP	Azospirillum	369
ABW82568.1	RecA	CN	aP	Bradyrhizobiaceae	167
ABI98676.1	RecA	CN	aP	Bradyrhizobium	183
ABR27811.1	RecA	CN	aP	CandidatusPelagibacter	289
ABS70974.1	RecA	CN	aP	Daeguia	183
AAC60438.1	RecA	CN	aP	Gluconacetobacter	348
AAA73517.1	RecA	CN	aP	Gluconobacter	344
ABC59514.1	RecA	CN	aP	Granulibacter	351
BAB47705.1	RecA	CN	aP	Mesorhizobium	365
ZP_01158406.1	RecA	CN	aP	Oceanicola	358
AAB51561.1	RecA	CN	aP	Paracoccus	356
ACH86213.1	RecA	CN	aP	Phyllobacterium	186
CAA44346.1	RecA	CN	aP	Rhizobium/Agrobacteriumgroup	361
ABW91115.1	RecA	CN	aP	Rhodobaca	183
CAA57673.1	RecA	CN	aP	Rhodobacter	355
ABY73125.1	RecA	CN	aP	Rickettsieae	362
AAV95306.1	RecA	CN	aP	Ruegeria	347
ABW82534.1	RecA	CN	aP	Shinella	161
ACH86226.1	RecA	CN	aP	Sinorhizobium/Ensifergroup	193
AAY81982.1	RecA	CN	aP	Wolbachieae	304
ABR40036.1	RecA	CN	BA	Bacteroides	347
ZP_00949646.1	RecA	CN	BA	Croceibacter	337
ZP_01059643.1	RecA	CN	BA	Leeuwenhoekiella	336
ABR43209.1	RecA	CN	BA	Parabacteroides	350
AAC44506.1	RecA	CN	BA	Prevotella	340
AAB82716.1	RecA	CN	BA	Rhodothermus	119
ABX83446.1	RecA	CN	bP	Acidovorax	243
ABX26205.1	RecA	CN	bP	Alcaligenaceae	71
CAI08046.1	RecA	CN	bP	Aromatoleum	346
AAM68121.1	RecA	CN	bP	Bordetella	296
AAU08168.1	RecA	CN	bP	Burkholderia	356
AAK01164.1	RecA	CN	bP	Cupriavidus	353
YP_002794795.1	RecA	CN	bP	Laribacter	354
ZP_06149086.1	RecA	CN	bP	Neisseria	348
ZP_04580032.1	RecA	CN	bP	Oxalobacter	353
AAU84856.1	RecA	CN	bP	Pandoraea	248
ABX83452.1	RecA	CN	bP	Verminephrobacter	239
AAW39122.1	RecA	CN	CF	Dehalococcoides	337
AAA74947.1	RecA	CN	CH	Chlamydia	352
AAP98719.1	RecA	CN	CH	Chlamydophila	353
AAA75282.1	RecA	CN	CY	Arthrospira	365
CAO90208.1	RecA	CN	CY	Microcystis	355
AAA88636.1	RecA	CN	CY	Synechococcus	348
ACB87024.1	RecA	CN	dP	Bacteriovorax	171
ACN15826.1	RecA	CN	dP	Desulfobacterium	347
AAP15354.1	RecA	CN	dP	Desulfuromonas	151
AAP15351.1	RecA	CN	dP	Desulfuromusa	179
AAS19285.1	RecA	CN	dP	environmentalsamples1	138
AAS19284.1	RecA	CN	dP	environmentalsamples2	138
AAS19283.1	RecA	CN	dP	environmentalsamples3	146
AAS19282.1	RecA	CN	dP	environmentalsamples4	138
AAS19281.1	RecA	CN	dP	environmentalsamples5	136
AAS19280.1	RecA	CN	dP	environmentalsamples6	138
ABR01055.1	RecA	CN	dP	Geobacter	172
AAP15361.1	RecA	CN	dP	Geothermobacter	165
AAP15364.1	RecA	CN	dP	Malonomonas	114
AAP15363.1	RecA	CN	dP	Pelobacter	217
BAA21330.1	RecA	CN	DT	Deinococcus	363
AAK15321.1	RecA	CN	DT	Thermus	340
AAA62510.1	RecA	CN	EN	environmentalsamples7	319
BAB62717.1	RecA	CN	eP	Campylobacter	345
AAC43379.1	RecA	CN	eP	Helicobacter	347
ZP_01724696.1	RecA	CN	FI	Bacillus	353
AAS42719.1	RecA	CN	FI	Bacilluscereusgroup	343
EDK33487.1	RecA	CN	FI	Clostridium	363
ZP_05831671.1	RecA	CN	FI	Enterococcus	349
ABM68013.1	RecA	CN	FI	Epulopiscium	267
ABY20679.1	RecA	CN	FI	Lactobacillus	208
AAA25216.1	RecA	CN	FI	Lactococcus	365
ACA83089.1	RecA	CN	FI	Leuconostoc	381
AAN15817.1	RecA	CN	FI	Listeria	348
ABC96757.1	RecA	CN	FI	Pasteuria	93
ABR57176.1	RecA	CN	FI	Staphylococcus	349
CAA78955.1	RecA	CN	FI	Streptococcus	388
ABD94349.1	RecA	CN	FI	Thermoanaerobacter	181
AAN46112.1	RecA	CN	FI	Virgibacillus	157
AAZ07710.1	RecA	CN	FI	Weissella	101
ACY40642.1	RecA	CN	FU	Leptotrichia	239
AAC27115.1	RecA	CN	gP	Acinetobacter	349
AAB41053.1	RecA	CN	gP	Aeromonas	353
ABL95925.1	RecA	CN	gP	Aggregatibacter	165
ACB78181.1	RecA	CN	gP	Aliivibrio	271
ZP_04560134.1	RecA	CN	gP	Citrobacter	354
ACJ20036.1	RecA	CN	gP	Coxiella	343
ABR13876.1	RecA	CN	gP	Dickeya	171
ACZ26522.1	RecA	CN	gP	Enterobacter	239
ACZ26521.1	RecA	CN	gP	Erwinia	279
CAQ33031.1	RecA	CN	gP	Escherichia	353
AAX87645.1	RecA	CN	gP	Haemophilus	354
CAA39097.1	RecA	CN	gP	Legionella	348
AAA91766.1	RecA	CN	gP	Pantoea	354
AAK03901.1	RecA	CN	gP	Pasteurella	354
CAB56783.1	RecA	CN	gP	Pectobacterium	342
ABA46365.1	RecA	CN	gP	Photobacterium	276
CAB56804.1	RecA	CN	gP	Proteus	325
AAB16921.1	RecA	CN	gP	Pseudomonas	355
ABG34236.1	RecA	CN	gP	Salmonella	353
CAB56806.1	RecA	CN	gP	Shigella	353
ACH91009.1	RecA	CN	gP	Stenotrophomonas	182
CAA43657.1	RecA	CN	gP	Vibrio	376
ACR61179.1	RecA	CN	gP	Vibrionaceae	264
BAC24381.1	RecA	CN	gP	Wigglesworthia	331
AAW76195.1	RecA	CN	gP	Xanthomonas	373
AAD32599.1	RecA	CN	gP	Xenorhabdus	358
ABM05840.1	RecA	CN	gP	Yersinia	153
AAL57321.1	RecA	CN	SP	Borrelia	356
AAA97557.1	RecA	CN	SP	Borreliaburgdorferigroup	365
AAL01117.1	RecA	CN	SP	Leptospira	387
AAB59011.1	RecA	CN	TE	Acholeplasma	295
AAF69794.1	RecA	CN	TE	CandidatusPhytoplasma	336
AAL86741.1	RecA	CN	TE	Mycoplasma	351
AAC44644.1	RecA	CN	TE	Spiroplasma	77
ZP_03927870.1	flav	FL	AB	Actinomycetaceae	165
YP_002882387.1	flav	FL	AB	Beutenbergiaceae	173
YP_002969146.1	flav	FL	AB	Bifidobacterium	157
ZP_04368078.1	flav	FL	AB	Cellulomonadaceae	181
ZP_03568432.1	flav	FL	AB	Coriobacteriaceae	160
YP_003153508.1	flav	FL	AB	Dermabacteraceae	164
ZP_04481956.1	flav	FL	AB	Glycomycetaceae	174
YP_002957944.1	flav	FL	AB	Micrococcaceae	159
ZP_04749282.1	flav	FL	AB	Mycobacteriaceae	160
YP_700038.1	flav	FL	AB	Nocardiaceae	177
YP_291079.1	flav	FL	AB	Nocardiopsaceae	170
ZP_03912980.1	flav	FL	AB	Promicromonosporaceae	174
ZP_05369998.1	flav	FL	AB	Propionibacteriaceae	405
ZP_04713318.1	flav	FL	AB	Streptomycetaceae	162
ZP_04027234.1	flav	FL	AB	Tsukamurellaceae	147
YP_002540498.1	flav	FL	aP	Rhizobium/Agrobacteriumgroup	192
YP_354708.1	flav	FL	aP	Rhodobacter	409
ZP_05122307.1	flav	FL	aP	Rhodobacteraceae	161
ZP_05080739.1	flav	FL	aP	Rhodobacterales	169
ZP_04760581.1	flav	FL	aP	Zymomonas	195
NP_214435.1	flav	FL	AQ	Aquifex	185
YP_002730872.1	flav	FL	AQ	Persephonella	177
YP_002428421.1	flav	FL	AR	Desulfurococcus	158
YP_685095.1	flav	FL	AR	environmentalsamples	184
ZP_05976179.1	flav	FL	AR	Methanobrevibacter	168
YP_003247282.1	flav	FL	AR	Methanocaldococcus	151
YP_001325447.1	flav	FL	AR	Methanococcus	152
YP_001047732.1	flav	FL	AR	Methanoculleus	168
NP_613575.1	flav	FL	AR	Methanopyrus	128
NP_635211.1	flav	FL	AR	Methanosarcina	398
YP_002466717.1	flav	FL	AR	Methanosphaerula	172
NP_578362.2	flav	FL	AR	Pyrococcus	156
YP_002993602.1	flav	FL	AR	Thermococcus	151
ZP_05414789.1	flav	FL	BA	Bacteroides	398
ZP_05544005.1	flav	FL	BA	Parabacteroides	268
ZP_01883055.1	flav	FL	BA	Pedobacter	209
ZP_01118427.1	flav	FL	BA	Polaribacter	181
ZP_04390429.1	flav	FL	BA	Porphyromonas	405
ZP_05857341.1	flav	FL	BA	Prevotella	396
ZP_03966292.1	flav	FL	BA	Sphingobacterium	213
YP_932458.1	flav	FL	bP	Azoarcus	177
YP_785621.1	flav	FL	bP	Bordetella	172
YP_333262.1	flav	FL	bP	Burkholderia	687
YP_729077.1	flav	FL	bP	Cupriavidus	163
ZP_01914526.1	flav	FL	bP	Limnobacter	201
ZP_00943554.1	flav	FL	bP	Ralstonia	272
YP_002355846.1	flav	FL	bP	Thauera	154
YP_910810.1	flav	FL	CB	Chlorobium/Pelodictyongroup	168
YP_001995847.1	flav	FL	CB	Chloroherpeton	175
YP_002015260.1	flav	FL	CB	Prosthecochloris	168
YP_002568108.1	flav	FL	CF	Chloroflexus	190
YP_308412.1	flav	FL	CF	Dehalococcoides	144
YP_001544470.1	flav	FL	CF	Herpetosiphon	176
ZP_04495827.1	flav	FL	CF	Sphaerobacteraceae	169
ZP_01728290.1	flav	FL	CY	Cyanothece	294
ZP_01628978.1	flav	FL	CY	Nodularia	170
YP_001484212.1	flav	FL	CY	Prochlorococcus	178
YP_477991.1	flav	FL	CY	Synechococcus	592
YP_722232.1	flav	FL	CY	Trichodesmium	182
ZP_03907456.1	flav	FL	DF	Denitrovibrio	184
YP_002249898.1	flav	FL	DI	Dictyoglomus	170
ZP_04792661.1	flav	FL	dP	Desulfovibrio	148
YP_356285.1	flav	FL	dP	Pelobacter	169
YP_462509.1	flav	FL	dP	Syntrophus	151
ZP_04035039.1	flav	FL	DT	Meiothermus	174
YP_001875770.1	flav	FL	EL	Elusimicrobium	141
YP_001490685.1	flav	FL	eP	Arcobacter	165
YP_001405838.1	flav	FL	eP	Campylobacter	401
YP_003057817.1	flav	FL	eP	Helicobacter	164
XP_001698549.1	flav	FL	EU	Chlamydomonadaceae	272
XP_002181124.1	flav	FL	EU	Naviculales	324
YP_003248740.1	flav	FL	FB	Fibrobacter	192
ZP_03928826.1	flav	FL	FI	Acidaminococcus	404
YP_001321474.1	flav	FL	FI	Alkaliphilus	167
ZP_05472018.1	flav	FL	FI	Anaerococcus	412
YP_002314760.1	flav	FL	FI	Anoxybacillus	163
YP_001486955.1	flav	FL	FI	Bacillus	193
ZP_04315065.1	flav	FL	FI	Bacilluscereusgroup	423
ZP_05855941.1	flav	FL	FI	Blautia	387
ZP_05348288.1	flav	FL	FI	Bryantella	596
ZP_05792500.1	flav	FL	FI	Butyrivibrio	83
ZP_02185806.1	flav	FL	FI	Carnobacterium	151
ZP_04668799.1	flav	FL	FI	Clostridiales	221
NP_782454.1	flav	FL	FI	Clostridium	415
YP_002457022.1	flav	FL	FI	Desulfitobacterium	159
ZP_05733277.2	flav	FL	FI	Dialister	413
ZP_05655317.1	flav	FL	FI	Enterococcus	242
ZP_05748420.1	flav	FL	FI	Erysipelothrix	144
ZP_05427390.1	flav	FL	FI	Eubacterium	165
YP_002886457.1	flav	FL	FI	Exiguobacterium	157
ZP_05614143.1	flav	FL	FI	Faecalibacterium	396
YP_001691987.1	flav	FL	FI	Finegoldia	139
ZP_05737652.1	flav	FL	FI	Granulicatella	156
YP_002508153.1	flav	FL	FI	Halothermothrix	159
ZP_04021835.1	flav	FL	FI	Lactobacillus	254
YP_808726.1	flav	FL	FI	Lactococcus	162
YP_818554.1	flav	FL	FI	Leuconostoc	225
ZP_05269813.1	flav	FL	FI	Listeria	148
ZP_05404220.2	flav	FL	FI	Mitsuokella	148
YP_001919027.1	flav	FL	FI	Natranaerobius	173
NP_694010.1	flav	FL	FI	Oceanobacillus	144
YP_810081.1	flav	FL	FI	Oenococcus	161
ZP_06139204.1	flav	FL	FI	Oribacterium	153
ZP_04852303.1	flav	FL	FI	Paenibacillus	152
YP_805147.1	flav	FL	FI	Pediococcus	156
ZP_04743370.2	flav	FL	FI	Roseburia	429
ZP_06142405.1	flav	FL	FI	Ruminococcus	258
ZP_04658772.1	flav	FL	FI	Selenomonas	217
ZP_01834658.1	flav	FL	FI	Streptococcus	311
ZP_05336403.1	flav	FL	FI	Thermoanaerobacterium	161
ZP_05632049.1	flav	FL	FU	Fusobacterium	403
ZP_06012697.1	flav	FL	FU	Leptotrichia	203
ZP_04504152.1	flav	FL	FU	Sebaldella	196
ZP_06057842.1	flav	FL	gP	Acinetobacter	183
YP_001345373.1	flav	FL	gP	Actinobacillus	230
YP_001142586.1	flav	FL	gP	Aeromonas	174
YP_003256201.1	flav	FL	gP	Aggregatibacter	174
YP_203384.1	flav	FL	gP	Aliivibrio	144
ZP_01613199.1	flav	FL	gP	Alteromonadales	173
ZP_04714264.1	flav	FL	gP	Alteromonas	275
ZP_01999500.1	flav	FL	gP	Beggiatoa	189
YP_002468602.1	flav	FL	gP	Buchnera	171
YP_588568.1	flav	FL	gP	CandidatusBaumannia	176
ZP_05704632.1	flav	FL	gP	Cardiobacterium	175
YP_001982280.1	flav	FL	gP	Cellvibrio	180
ZP_04560235.1	flav	FL	gP	Citrobacter	149
YP_001436643.1	flav	FL	gP	Cronobacter	149
YP_001210168.1	flav	FL	gP	Dichelobacter	179
ZP_05724033.1	flav	FL	gP	Dickeya	219
YP_001178826.1	flav	FL	gP	Enterobacter	159
YP_001908644.1	flav	FL	gP	Erwinia	149
ZP_03002793.1	flav	FL	gP	Escherichia	215
ZP_01224115.1	flav	FL	gP	Gammaproteobacteria	201
ZP_03561759.1	flav	FL	gP	Glaciecola	289
ZP_05850199.1	flav	FL	gP	Haemophilus	174
YP_432105.1	flav	FL	gP	Hahella	149
YP_001785177.1	flav	FL	gP	Histophilus	149
ZP_01042305.1	flav	FL	gP	Idiomarina	175
ZP_06014451.1	flav	FL	gP	Klebsiella	199
YP_088400.1	flav	FL	gP	Mannheimia	207
ZP_01895429.1	flav	FL	gP	Marinobacter	148
ZP_01075243.1	flav	FL	gP	Marinomonas	179
ZP_01899186.1	flav	FL	gP	Moritella	175
EAR61245.1	flav	FL	gP	Neptuniibacter	196	*
ZP_05732383.1	flav	FL	gP	Pantoea	176
ZP_05920125.1	flav	FL	gP	Pasteurella	174
ZP_03832990.1	flav	FL	gP	Pectobacterium	216
ZP_01160031.1	flav	FL	gP	Photobacterium	175
NP_928012.1	flav	FL	gP	Photorhabdus	149
YP_002152008.1	flav	FL	gP	Proteus	147
ZP_06124759.1	flav	FL	gP	Providencia	150
ZP_01134834.1	flav	FL	gP	Pseudoalteromonas	175
YP_001670834.1	flav	FL	gP	Pseudomonas	151
EAS39653.1	flav	FL	gP	Psychromonas	175	*
ZP_02832185.2	flav	FL	gP	Salmonella	209
YP_001477469.1	flav	FL	gP	Serratia	179
ZP_03063891.1	flav	FL	gP	Shigella	173
ZP_05339983.1	flav	FL	gP	Sideroxydans	180
YP_456084.1	flav	FL	gP	Sodalis	149
YP_001972596.1	flav	FL	gP	Stenotrophomonas	155
YP_003074867.1	flav	FL	gP	Teredinibacter	184
YP_002893521.1	flav	FL	gP	Tolumonas	178
ZP_01992032.1	flav	FL	gP	Vibrio	231
YP_365560.1	flav	FL	gP	Xanthomonas	189
YP_001829197.1	flav	FL	gP	Xylella	160
NP_669613.1	flav	FL	gP	Yersinia	235
ZP_01874824.1	flav	FL	LE	Lentisphaera	186
ZP_01925331.1	flav	FL	LE	Victivallis	166
ZP_01088627.1	flav	FL	PL	Blastopirellula	186
ZP_02737216.1	flav	FL	PL	Gemmata	185
NP_866651.1	flav	FL	PL	Rhodopirellula	211
ZP_04048920.1	flav	FL	SP	Brachyspira	315
ZP_05622307.1	flav	FL	SP	Treponema	199
ZP_05859991.1	flav	FL	SY	Jonquetella	401
ZP_03859214.1	flav	FL	TB	Thermobaculum	179
YP_001620237.1	flav	FL	TE	Acholeplasma	141
ZP_04563279.1	flav	FL	TE	Mollicutes	173
YP_002000291.1	flav	FL	TE	Mycoplasma	163
YP_001410677.1	flav	FL	TH	Fervidobacterium	152
YP_001471195.1	flav	FL	TH	Thermotoga	166
YP_001429714.1	flav	FL	VS	Myoviridae	148
YP_002397195.1	EfeB	F2	gP	Escherichia	423
ACT71037.1	EfeO	F2	gP	Escherichia	375
YP_001594341.1	EfeU	F2	aP	Brucella	278
NP_391707.2	EfeU	F2	FI	Bacillus	481
YP_003209965.1	EfeU	F2	gP	Cronobacter	276
YP_002402219.1	EfeU	F2	gP	Escherichia	279
ZP_06016701.1	EfeU	F2	gP	Klebsiella	276
YP_001401233.1	EfeU	F2	gP	Yersinia	282
YP_002469877.1	FeoB	F2	AB	Bifidobacterium	683
ZP_03568713.1	FeoB	F2	AB	Coriobacteriaceae	886
YP_002906392.1	FeoB	F2	AB	Corynebacteriaceae	744
YP_062902.1	FeoB	F2	AB	Microbacteriaceae	633
ZP_05370389.1	FeoB	F2	AB	Propionibacteriaceae	841
YP_002753492.1	FeoB	F2	AC	Acidobacterium	632
YP_001241943.1	FeoB	F2	aP	Bradyrhizobium	625
EAQ35803.1	FeoB	F2	aP	Nitrobacter	626	*
YP_002287641.1	FeoB	F2	aP	Oligotropha	627
YP_351866.1	FeoB	F2	aP	Rhodobacter	770
NP_949969.1	FeoB	F2	aP	Rhodopseudomonas	628
YP_002298644.1	FeoB	F2	aP	Rhodospirillum	634
EAT07546.1	FeoB	F2	aP	Sphingomonas	621	*
YP_163276.1	FeoB	F2	aP	Zymomonas	641
NP_213860.1	FeoB	F2	AQ	Aquifex	689
YP_002730255.1	FeoB	F2	AQ	Persephonella	721
YP_002729044.1	FeoB	F2	AQ	Sulfurihydrogenibium	711
YP_685958.1	FeoB	F2	AR	environmentalsamples	635
NP_987750.1	FeoB	F2	AR	Methanococcus	647
NP_614531.1	FeoB	F2	AR	Methanopyrus	650
NP_618363.1	FeoB	F2	AR	Methanosarcina	670
YP_448453.1	FeoB	F2	AR	Methanosphaera	667
NP_126744.1	FeoB	F2	AR	Pyrococcus	661
YP_002959471.1	FeoB	F2	AR	Thermococcus	662
EAZ79235.1	FeoB	F2	BA	Algoriphagus	708	*
YP_003257256.1	FeoB	F2	BA	Blattabacterium	689
ZP_04056649.1	FeoB	F2	BA	Capnocytophaga	703
EAP87887.1	FeoB	F2	BA	Croceibacter	699	*
YP_680302.1	FeoB	F2	BA	Cytophaga	696
EAQ39906.1	FeoB	F2	BA	Dokdonia	708	*
EAS20831.1	FeoB	F2	BA	Flavobacteria	703	*
YP_001295029.1	FeoB	F2	BA	Flavobacterium	697
EAY29503.1	FeoB	F2	BA	Microscilla	679	*
EAQ42356.1	FeoB	F2	BA	Polaribacter	703	*
ZP_04389531.1	FeoB	F2	BA	Porphyromonas	841
ZP_05918760.1	FeoB	F2	BA	Prevotella	862
EAR16332.1	FeoB	F2	BA	Robiginitalea	745	*
YP_932110.1	FeoB	F2	bP	Azoarcus	663
ZP_05081221.1	FeoB	F2	bP	Betaproteobacteria	574
NP_903223.1	FeoB	F2	bP	Chromobacterium	589
YP_001796517.1	FeoB	F2	bP	Cupriavidus	618
YP_001353525.1	FeoB	F2	bP	Janthinobacterium	610
YP_001020668.1	FeoB	F2	bP	Methylibium	629
EAV47547.1	FeoB	F2	bP	Methylophilales	581	*
ZP_04756825.1	FeoB	F2	bP	Neisseria	622
NP_521812.1	FeoB	F2	bP	Ralstonia	621
YP_180846.1	FeoB	F2	CF	Dehalococcoides	676
YP_001520804.1	FeoB	F2	CY	Acaryochloris	787
ZP_05044285.1	FeoB	F2	CY	Cyanobium	600
EAW34482.1	FeoB	F2	CY	Lyngbya	612	*
YP_001658183.1	FeoB	F2	CY	Microcystis	774
YP_729899.1	FeoB	F2	CY	Synechococcus	613
NP_440528.1	FeoB	F2	CY	Synechocystis	614
NP_682530.1	FeoB	F2	CY	Thermosynechococcus	764
YP_002251279.1	FeoB	F2	DI	Dictyoglomus	659
NP_968727.1	FeoB	F2	dP	Bdellovibrio	638
YP_002953042.1	FeoB	F2	dP	Desulfovibrio	836
YP_595458.1	FeoB	F2	dP	Lawsonia	733
YP_356307.1	FeoB	F2	dP	Pelobacter	720
EDM76012.1	FeoB	F2	dP	Plesiocystis	697	*
YP_001618735.1	FeoB	F2	dP	Polyangiaceae	653
YP_001406037.1	FeoB	F2	eP	Campylobacter	700
ZP_05070136.1	FeoB	F2	eP	Campylobacterales	712
NP_859564.1	FeoB	F2	eP	Helicobacter	731
YP_002606825.1	FeoB	F2	eP	Nautilia	686
YP_001355569.1	FeoB	F2	eP	Nitratiruptor	706
NP_907576.1	FeoB	F2	eP	Wolinella	759
YP_002048898.1	FeoB	F2	EU	Paulinellidae	605
ZP_05473447.1	FeoB	F2	FI	Anaerococcus	716
YP_021713.1	FeoB	F2	FI	Bacilluscereusgroup	662
ZP_05092959.1	FeoB	F2	FI	Carboxydibrachium	680
ZP_02617546.1	FeoB	F2	FI	Clostridium	718
YP_002247449.1	FeoB	F2	FI	Coprothermobacter	652
NP_814259.1	FeoB	F2	FI	Enterococcus	716
YP_001681585.1	FeoB	F2	FI	Heliobacterium	626
ZP_03953968.1	FeoB	F2	FI	Lactobacillus	705
NP_266343.1	FeoB	F2	FI	Lactococcus	709
YP_002349413.1	FeoB	F2	FI	Listeria	664
YP_001212427.1	FeoB	F2	FI	Pelotomaculum	642
YP_001443124.1	FeoB	F2	FI	Staphylococcus	664
YP_002997201.1	FeoB	F2	FI	Streptococcus	719
YP_075966.1	FeoB	F2	FI	Symbiobacterium	585
NP_621935.1	FeoB	F2	FI	Thermoanaerobacter	656
YP_002760128.1	FeoB	F2	GE	Gemmatimonas	711
YP_002426904.1	FeoB	F2	gP	Acidithiobacillus	766
ZP_05362151.1	FeoB	F2	gP	Acinetobacter	617
YP_857251.1	FeoB	F2	gP	Aeromonas	757
YP_002263622.1	FeoB	F2	gP	Aliivibrio	758
YP_002924617.1	FeoB	F2	gP	aphidsecondarysymbionts	762
YP_002799439.1	FeoB	F2	gP	Azotobacter	778
ZP_01999637.1	FeoB	F2	gP	Beggiatoa	339
YP_001981650.1	FeoB	F2	gP	Cellvibrio	618
YP_001456312.1	FeoB	F2	gP	Citrobacter	772
YP_267398.1	FeoB	F2	gP	Colwellia	727
EAQ96968.1	FeoB	F2	gP	Congregibacter	617	*
YP_002304696.1	FeoB	F2	gP	Coxiella	816
YP_003212282.1	FeoB	F2	gP	Cronobacter	781
YP_001209067.1	FeoB	F2	gP	Dichelobacter	832
YP_001178528.1	FeoB	F2	gP	Enterobacter	772
YP_858998.1	FeoB	F2	gP	Escherichia	777
ZP_03057765.1	FeoB	F2	gP	Francisella	749
ZP_05126968.1	FeoB	F2	gP	Gammaproteobacteria	617
YP_434988.1	FeoB	F2	gP	Hahella	794
EAQ32784.1	FeoB	F2	gP	Idiomarina	605	*
ZP_06018271.1	FeoB	F2	gP	Klebsiella	775
YP_001249815.1	FeoB	F2	gP	Legionella	751
YP_088349.1	FeoB	F2	gP	Mannheimia	623
YP_113568.1	FeoB	F2	gP	Methylococcus	595
EAR56079.1	FeoB	F2	gP	Photobacterium	776	*
YP_003038990.1	FeoB	F2	gP	Photorhabdus	770
YP_002152622.1	FeoB	F2	gP	Proteus	776
ZP_06126538.1	FeoB	F2	gP	Providencia	772
EAR30470.1	FeoB	F2	gP	Pseudoalteromonas	770	*
YP_002442317.1	FeoB	F2	gP	Pseudomonas	766
EAS38422.1	FeoB	F2	gP	Psychromonas	757	*
EAR09092.1	FeoB	F2	gP	Reinekea	707	*
ZP_02062451.1	FeoB	F2	gP	Rickettsiella	753
YP_002143988.1	FeoB	F2	gP	Salmonella	772
YP_001480850.1	FeoB	F2	gP	Serratia	771
NP_717393.1	FeoB	F2	gP	Shewanella	764
YP_690761.1	FeoB	F2	gP	Shigella	773
ZP_05134010.1	FeoB	F2	gP	Stenotrophomonas	621
YP_003072053.1	FeoB	F2	gP	Teredinibacter	682
EAS64873.1	FeoB	F2	gP	Vibrio	777	*
YP_001912901.1	FeoB	F2	gP	Xanthomonas	621
NP_779943.1	FeoB	F2	gP	Xylella	617
YP_001402933.1	FeoB	F2	gP	Yersinia	771
YP_001741937.1	FeoB	F2	NA	CandidatusCloacamonas	733
EAW40943.1	FeoB	F2	NA	NA	609	*
EAQ80314.1	FeoB	F2	PL	Blastopirellula	743	*
NP_867650.1	FeoB	F2	PL	Rhodopirellula	671
YP_002721056.1	FeoB	F2	SP	Brachyspira	829
YP_800450.1	FeoB	F2	SP	Leptospira	704
NP_972665.1	FeoB	F2	SP	Treponema	944
ZP_05098015.1	FeoB	F2	TH	Marinitoga	669
YP_002333887.1	FeoB	F2	TH	Thermosipho	648
YP_001939703.1	FeoB	F2	VE	Methylacidiphilum	705
EAU42841.1	NA	F2	aP	Fulvimarina	480	*
EDQ31941.1	NA	F2	aP	Hoeflea	505	*
NP_938989.1	YfeA	F2	AB	Corynebacteriaceae	321
YP_002971151.1	YfeA	F2	aP	Bartonella	302
ZP_01741331.1	YfeA	F2	aP	Rhodobacterales	294
EBA10679.1	YfeA	F2	aP	Roseobacter	296	*
YP_107448.1	YfeA	F2	bP	Burkholderia	291
YP_001052985.1	YfeA	F2	gP	Actinobacillus	298
YP_002924837.1	YfeA	F2	gP	NA	327
NP_874177.1	YfeA	F2	gP	Haemophilus	301
ZP_04978963.1	YfeA	F2	gP	Mannheimia	289
YP_050487.1	YfeA	F2	gP	Pectobacterium	304
NP_929907.1	YfeA	F2	gP	Photorhabdus	306
ZP_06126780.1	YfeA	F2	gP	Providencia	303
EAS38245.1	YfeA	F2	gP	Psychromonas	298	*
NP_457255.1	YfeA	F2	gP	Salmonella	305
ZP_02314036.1	YfeA	F2	gP	Yersinia	322
YP_003102130.1	YfeB	F2	AB	Actinosynnemataceae	246
ZP_03568347.1	YfeB	F2	AB	Coriobacteriaceae	250
ZP_05845651.1	YfeB	F2	AB	Corynebacteriaceae	269
ZP_05367229.1	YfeB	F2	AB	Micrococcaceae	270
YP_989558.1	YfeB	F2	aP	Bartonella	280
ZP_05782806.1	YfeB	F2	aP	Citreicella	273
ZP_05342426.1	YfeB	F2	aP	Thalassobium	280
ZP_05788526.1	YfeB	F2	CY	Synechococcus	229
ZP_03612743.1	YfeB	F2	FI	Staphylococcus	250
ZP_04061504.1	YfeB	F2	FI	Streptococcus	242
YP_001651321.1	YfeB	F2	gP	Actinobacillus	251
YP_002924836.1	YfeB	F2	gP	aphidsecondarysymbionts	296
YP_001209552.1	YfeB	F2	gP	Dichelobacter	281
NP_753507.1	YfeB	F2	gP	Escherichia	275
NP_438523.1	YfeB	F2	gP	Haemophilus	306
YP_718535.1	YfeB	F2	gP	Histophilus	252
ZP_04978964.1	YfeB	F2	gP	Mannheimia	247
NP_245336.1	YfeB	F2	gP	Pasteurella	297
YP_050488.1	YfeB	F2	gP	Pectobacterium	296
NP_929908.1	YfeB	F2	gP	Photorhabdus	298
ZP_06126779.1	YfeB	F2	gP	Providencia	296
YP_002046825.1	YfeB	F2	gP	Salmonella	273
YP_070863.1	YfeB	F2	gP	Yersinia	296
EAS65742.1	YfeB	F2	gP	Vibrio	286	*
ZP_05622945.1	YfeB	F2	SP	Treponema	319
NP_938991.1	YfeC	F2	AB	Corynebacteriaceae	277
ACS50472.1	YfeC	F2	aP	Bartonella	288
ZP_05782902.1	YfeC	F2	aP	Citreicella	285
EAV45928.1	YfeC	F2	aP	Labrenzia	303	*
EBA10677.1	YfeC	F2	aP	Roseobacter	284	*
ZP_05343634.1	YfeC	F2	aP	Thalassobium	286
YP_001651177.1	YfeC	F2	gP	Actinobacillus	284
YP_002924835.1	YfeC	F2	gP	aphidsecondarysymbionts	291
YP_003211366.1	YfeC	F2	gP	Cronobacter	114
YP_001209551.1	YfeC	F2	gP	Dichelobacter	276
YP_002648179.1	YfeC	F2	gP	Erwinia	116
ZP_04004244.1	YfeC	F2	gP	Escherichia	285
ACL32716.1	YfeC	F2	gP	Haemophilus	290
YP_718534.1	YfeC	F2	gP	Histophilus	296
BAH64551.1	YfeC	F2	gP	Klebsiella	72
ZP_04978966.1	YfeC	F2	gP	Mannheimia	286
NP_245335.1	YfeC	F2	gP	Pasteurella	289
CAG75297.1	YfeC	F2	gP	Pectobacterium	287
NP_929909.1	YfeC	F2	gP	Photorhabdus	292
ZP_05971672.1	YfeC	F2	gP	Providencia	296
EAS38247.1	YfeC	F2	gP	Psychromonas	292	*
YP_002046826.1	YfeC	F2	gP	Salmonella	286
YP_001478360.1	YfeC	F2	gP	Serratia	286
YP_311359.1	YfeC	F2	gP	Shigella	119
AAC46149.1	YfeC	F2	gP	Yersinia	294
EAS65741.1	YfeC	F2	gP	Vibrio	296	*
ZP_05622944.1	YfeC	F2	SP	Treponema	292
EAS51833.1	YfeD	F2	aP	Aurantimonas	292	*
ACS50471.1	YfeD	F2	aP	Bartonella	301
ZP_05783395.1	YfeD	F2	aP	Citreicella	272
ZP_05341813.1	YfeD	F2	aP	Thalassobium	277
YP_002634269.1	YfeD	F2	FI	Staphylococcus	282
YP_001651176.1	YfeD	F2	gP	Actinobacillus	276
CAQ79658.1	YfeD	F2	gP	Aliivibrio	293
YP_002924834.1	YfeD	F2	gP	aphidsecondarysymbionts	276
YP_001209550.1	YfeD	F2	gP	Dichelobacter	270
YP_003004915.1	YfeD	F2	gP	Dickeya	275
ZP_04004245.1	YfeD	F2	gP	Escherichia	285
ACL32717.1	YfeD	F2	gP	Haemophilus	279
YP_718533.1	YfeD	F2	gP	Histophilus	280
BAH64547.1	YfeD	F2	gP	Klebsiella	130
ZP_04978965.1	YfeD	F2	gP	Mannheimia	269
NP_245334.1	YfeD	F2	gP	Pasteurella	279
CAG75298.1	YfeD	F2	gP	Pectobacterium	285
YP_003040697.1	YfeD	F2	gP	Photorhabdus	295
YP_002046827.1	YfeD	F2	gP	Salmonella	282
YP_001880199.1	YfeD	F2	gP	Shigella	285
AAC46150.1	YfeD	F2	gP	Yersinia	297
YP_051227.1	YfuA	F3	gP	Pectobacterium	338
NP_668846.1	YfuA	F3	gP	Yersinia	339
CAA87395.1	YfuB	F3	gP	Yersinia	528
CBA05379.1	YfuC	F3	bP	Neisseria	352
YP_051229.1	YfuC	F3	gP	Pectobacterium	346
CAA87396.1	YfuC	F3	gP	Yersinia	349
ZP_05278686.1	FbpA	F3	aP	Anaplasma	346
YP_179998.1	FbpA	F3	aP	Ehrlichia	348
YP_003066252.1	FbpA	F3	aP	Methylobacterium	341
NP_353437.2	FbpA	F3	aP	Rhizobium/Agrobacteriumgroup	338
YP_933709.1	FbpA	F3	bP	Azoarcus	340
ZP_01770539.1	FbpA	F3	bP	Burkholderia	351
NP_901578.1	FbpA	F3	bP	Chromobacterium	330
YP_002796624.1	FbpA	F3	bP	Laribacter	332
YP_207382.1	FbpA	F3	bP	Neisseria	331
YP_855192.1	FbpA	F3	gP	Aeromonas	335
YP_247820.1	FbpA	F3	gP	Haemophilus	332
ZP_04976900.1	FbpA	F3	gP	Mannheimia	318
ZP_05920268.1	FbpA	F3	gP	Pasteurella	337
YP_049576.1	FbpA	F3	gP	Pectobacterium	349
YP_793689.1	FbpA	F3	gP	Pseudomonas	332
EAS38141.1	FbpA	F3	gP	Psychromonas	136	*
YP_002893739.1	FbpA	F3	gP	Tolumonas	332
EAS74423.1	FbpA	F3	gP	Vibrio	334	*
ZP_01994009.1	FbpA	F3	gP	Vibrio	192
ZP_04633749.1	FbpA	F3	gP	Yersinia	338
YP_180025.1	FbpB	F3	aP	Ehrlichia	536
YP_770147.1	FbpB	F3	aP	Rhizobium	526
YP_933710.1	FbpB	F3	bP	Azoarcus	555
YP_002342279.1	FbpB	F3	bP	Neisseria	509
EAZ87467.1	FbpB	F3	FI	Bacillus	543	*
YP_001090050.1	FbpB	F3	FI	Clostridium	562
YP_001697096.1	FbpB	F3	FI	Lysinibacillus	543
YP_002400786.1	FbpB	F3	gP	Escherichia	711
ZP_04976899.1	FbpB	F3	gP	Mannheimia	548
ZP_05920269.1	FbpB	F3	gP	Pasteurella	552
YP_051420.1	FbpB	F3	gP	Pectobacterium	561
YP_263021.1	FbpB	F3	gP	Pseudomonas	561
ZP_04642179.1	FbpB	F3	gP	Yersinia	529
ZP_03993038.1	FbpC	F3	AB	Actinomycetaceae	361
ZP_03946692.1	FbpC	F3	AB	Coriobacteriaceae	369
YP_946552.1	FbpC	F3	AB	Micrococcaceae	371
YP_908178.1	FbpC	F3	AB	Mycobacteriaceae	346
YP_116389.1	FbpC	F3	AB	Nocardiaceae	345
YP_001594644.1	FbpC	F3	aP	Brucella	367
YP_001602696.1	FbpC	F3	aP	Gluconacetobacter	219
YP_770146.1	FbpC	F3	aP	Rhizobium/Agrobacteriumgroup	345
YP_681409.1	FbpC	F3	aP	Roseobacter	358
YP_002959380.1	FbpC	F3	AR	Thermococcus	355
ZP_01770520.1	FbpC	F3	bP	Burkholderia	256
YP_002004791.1	FbpC	F3	bP	Cupriavidus	377
YP_001352418.1	FbpC	F3	bP	Janthinobacterium	565
YP_003082736.1	FbpC	F3	bP	Neisseria	352
ZP_03965346.1	FbpC	F3	FI	Lactobacillus	359
YP_001696400.1	FbpC	F3	FI	Lysinibacillus	366
ZP_04800613.1	FbpC	F3	FI	Streptococcus	207
YP_001652418.1	FbpC	F3	gP	Actinobacillus	355
YP_001140563.1	FbpC	F3	gP	Aeromonas	349
YP_002263932.1	FbpC	F3	gP	Aliivibrio	346
YP_001454363.1	FbpC	F3	gP	Citrobacter	352
YP_003295377.1	FbpC	F3	gP	Edwardsiella	348
YP_001175566.1	FbpC	F3	gP	Enterobacter	348
NP_308440.2	FbpC	F3	gP	Escherichia	348
YP_002474842.1	FbpC	F3	gP	Haemophilus	351
YP_001784310.1	FbpC	F3	gP	Histophilus	349
YP_155450.1	FbpC	F3	gP	Idiomarina	352
YP_002239381.1	FbpC	F3	gP	Klebsiella	342
YP_088779.2	FbpC	F3	gP	Mannheimia	351
NP_245894.1	FbpC	F3	gP	Pasteurella	349
YP_049597.1	FbpC	F3	gP	Pectobacterium	352
EAS43955.1	FbpC	F3	gP	Photobacterium	351	*
YP_003039599.1	FbpC	F3	gP	Photorhabdus	351
YP_002149970.1	FbpC	F3	gP	Proteus	346
ZP_06127452.1	FbpC	F3	gP	Providencia	346
YP_341151.1	FbpC	F3	gP	Pseudoalteromonas	349
YP_260146.1	FbpC	F3	gP	Pseudomonas	354
NP_233075.1	FbpC	F3	gP	Vibrio	351
YP_001006853.1	FbpC	F3	gP	Yersinia	363
YP_001353939.1	FutA	F3	bP	Janthinobacterium	345
ABE10968.1	FutA	F3	CY	Prochlorococcus	340
YP_001227890.1	FutA	F3	CY	Synechococcus	377
NP_968008.1	FutA	F3	dP	Bdellovibrio	330
ZP_05087710.1	FutB	F3	aP	Pseudovibrio	541
YP_001803470.1	FutB	F3	CY	Cyanothece	564
EAW34071.1	FutB	F3	CY	Lyngbya	550	*
NP_895115.1	FutB	F3	CY	Prochlorococcus	533
EAR20011.1	FutB	F3	CY	Synechococcus	539	*
YP_170858.1	FutB	F3	CY	Synechococcus	543
YP_003057467.1	FutB	F3	eP	Helicobacter	469
NP_894334.1	FutC	F3	CY	Prochlorococcus	352
CAK28539.1	FutC	F3	CY	Synechococcus	370
EAU41726.1	NA	F3	aP	Fulvimarina	297	*
EDQ31950.1	NA	F3	aP	Hoeflea	603	*
EDQ34703.1	NA	F3	aP	Hoeflea	312	*
EAV41922.1	NA	F3	aP	Labrenzia	743	*
EBA03782.1	NA	F3	aP	Rhodobacterales	274	*
EBA03783.1	NA	F3	aP	Rhodobacterales	281	*
EAQ44652.1	NA	F3	aP	Roseobacter	567	*
EAU45827.1	NA	F3	aP	Roseovarius	568	*
EBA06913.1	NA	F3	aP	Sagittula	353	*
EAP80744.1	NA	F3	aP	Sulfitobacter	567	*
EAS18902.1	NA	F3	BA	Flavobacteria	319	*
EAW44329.1	NA	F3	CY	Nodularia	202	*
EAQ74748.1	NA	F3	CY	Synechococcus	387	*
EAW31776.1	NA	F3	NA	NA	271	*
EAU55026.1	NA	F3	NA	Mariprofundus	278	*
EAU52012.1	NA	F3	NA	NA	737	*
EAP99231.1	SfuB	F3	aP	Janibacter	580	*
EAS38116.1	SfuB	F3	gP	Psychromonas	543	*
EAP99232.1	SfuC	F3	aP	Janibacter	392	*
CAG74443.1	HasA	HE	gP	Pectobacterium	205
3ELL_B	HasA	HE	gP	Pseudomonas	184
Q54450.1	HasA	HE	gP	Serratia	188
NP_667654.1	HasA	HE	gP	Yersinia	205
CAE46937.1	HasB	HE	gP	Serratia	263
AAC79983.1	HasR	HE	AB	Streptomycetaceae	281
ZP_05083296.1	HasR	HE	aP	Pseudovibrio	809
NP_357220.2	HasR	HE	aP	Rhizobium/Agrobacteriumgroup	923
NP_948619.1	HasR	HE	aP	Rhodopseudomonas	1191
CBA05719.1	HasR	HE	bP	Neisseria	251
YP_001983138.1	HasR	HE	gP	Cellvibrio	926
ZP_05919921.1	HasR	HE	gP	Pasteurella	848
CAG74444.1	HasR	HE	gP	Pectobacterium	892
CAK17424.1	HasR	HE	gP	Pseudomonas	918
CAE46936.1	HasR	HE	gP	Serratia	899
YP_001215405.1	HasR	HE	gP	Vibrio	784
YP_001399130.1	HasR	HE	gP	Yersinia	830
EEJ48779.1	Hbp	HE	gP	Escherichia	1376
YP_033332.1	HemS	HE	aP	Bartonella	347
YP_629575.1	HemS	HE	dP	Myxococcaceae	362
YP_001907760.1	HemS	HE	gP	Erwinia	345
YP_049943.1	HemS	HE	gP	Pectobacterium	349
YP_001004708.1	HemS	HE	gP	Yersinia	345
YP_001964690.1	HemS	HE	SP	Leptospira	350
YP_002971578.1	HmuR	HE	aP	Bartonella	727
NP_773716.1	HmuR	HE	aP	Bradyrhizobium	788
YP_001928673.1	HmuR	HE	BA	Porphyromonas	646
ZP_04972330.1	HmuR	HE	bP	Burkholderia	772
YP_002924842.1	HmuR	HE	gP	aphidsecondarysymbionts	682
YP_002648837.1	HmuR	HE	gP	Erwinia	795
NP_929867.1	HmuR	HE	gP	Photorhabdus	673
YP_341568.1	HmuR	HE	gP	Pseudoalteromonas	695
YP_262579.1	HmuR	HE	gP	Pseudomonas	657
YP_001402755.1	HmuR	HE	gP	Yersinia	676
YP_002906364.1	HmuT	HE	AB	Corynebacteriaceae	387
YP_001625691.1	HmuT	HE	AB	Micrococcaceae	371
YP_002777812.1	HmuT	HE	AB	Nocardiaceae	346
YP_001527301.1	HmuT	HE	aP	Azorhizobium	341
YP_988774.1	HmuT	HE	aP	Bartonella	303
NP_773717.1	HmuT	HE	aP	Bradyrhizobium	317
YP_002549977.1	HmuT	HE	aP	Rhizobium/Agrobacteriumgroup	312
YP_002300014.1	HmuT	HE	aP	Rhodospirillum	305
YP_684313.1	HmuT	HE	aP	Roseobacter	286
ZP_05091216.1	HmuT	HE	aP	Ruegeria	298
NP_386535.1	HmuT	HE	aP	Sinorhizobium/Ensifergroup	316
YP_001079263.1	HmuT	HE	bP	Burkholderia	308
YP_006162.1	HmuT	HE	DT	Thermus	301
NP_781610.1	HmuT	HE	FI	Clostridium	340
ZP_04969575.1	HmuT	HE	FU	Fusobacterium	290
YP_204605.1	HmuT	HE	gP	Aliivibrio	282
YP_002924844.1	HmuT	HE	gP	aphidsecondarysymbionts	273
YP_002648921.1	HmuT	HE	gP	Erwinia	273
ZP_05127436.1	HmuT	HE	gP	Gammaproteobacteria	273
YP_002476074.1	HmuT	HE	gP	Haemophilus	278
YP_154505.1	HmuT	HE	gP	Idiomarina	288
ZP_06017094.1	HmuT	HE	gP	Klebsiella	272
YP_049942.1	HmuT	HE	gP	Pectobacterium	272
YP_002151159.1	HmuT	HE	gP	Proteus	271
YP_341564.1	HmuT	HE	gP	Pseudoalteromonas	305
NP_719214.1	HmuT	HE	gP	Shewanella	317
YP_001402757.1	HmuT	HE	gP	Yersinia	279
YP_002906365.1	HmuU	HE	AB	Corynebacteriaceae	363
YP_002766653.1	HmuU	HE	AB	Nocardiaceae	365
YP_988773.1	HmuU	HE	aP	Bartonella	366
NP_773718.1	HmuU	HE	aP	Bradyrhizobium	363
ZP_05085637.1	HmuU	HE	aP	Pseudovibrio	367
YP_470761.1	HmuU	HE	aP	Rhizobium/Agrobacteriumgroup	370
YP_002300015.1	HmuU	HE	aP	Rhodospirillum	363
NP_386536.1	HmuU	HE	aP	Sinorhizobium/Ensifergroup	366
ZP_04909726.1	HmuU	HE	bP	Burkholderia	421
NP_901464.1	HmuU	HE	bP	Chromobacterium	321
ZP_00945373.1	HmuU	HE	bP	Ralstonia	368
YP_006161.1	HmuU	HE	DT	Thermus	341
YP_001696708.1	HmuU	HE	FI	Lysinibacillus	333
ZP_04969574.1	HmuU	HE	FU	Fusobacterium	341
YP_204604.1	HmuU	HE	gP	Aliivibrio	345
YP_002924845.1	HmuU	HE	gP	aphidsecondarysymbionts	332
YP_001907762.1	HmuU	HE	gP	Erwinia	333
ZP_05126081.1	HmuU	HE	gP	Gammaproteobacteria	336
YP_002476073.1	HmuU	HE	gP	Haemophilus	328
YP_154506.1	HmuU	HE	gP	Idiomarina	338
YP_002920946.1	HmuU	HE	gP	Klebsiella	331
YP_049941.1	HmuU	HE	gP	Pectobacterium	334
YP_002151160.1	HmuU	HE	gP	Proteus	334
YP_341563.1	HmuU	HE	gP	Pseudoalteromonas	351
NP_719215.1	HmuU	HE	gP	Shewanella	338
YP_001402758.1	HmuU	HE	gP	Yersinia	334
Q0SIB7.1	HmuV	HE	AB	Nocardiaceae	292
Q47MA5.1	HmuV	HE	AB	Nocardiopsaceae	284
Q9RKQ4.1	HmuV	HE	AB	Streptomycetaceae	280
Q6G475.1	HmuV	HE	aP	Bartonella	266
Q7WEH6.1	HmuV	HE	aP	Bordetella	262
Q93SH7.1	HmuV	HE	aP	Bradyrhizobium	268
Q11ID5.2	HmuV	HE	aP	Chelativorans	259
Q28QF9.1	HmuV	HE	aP	Jannaschia	270
Q98L75.1	HmuV	HE	aP	Mesorhizobium	263
Q3SQ65.1	HmuV	HE	aP	Nitrobacter	269
Q2K551.1	HmuV	HE	aP	Rhizobium/Agrobacteriumgroup	264
Q07LU3.1	HmuV	HE	aP	Rhodopseudomonas	270
Q160G4.1	HmuV	HE	aP	Roseobacter	261
Q1GJU0.1	HmuV	HE	aP	Ruegeria	260
Q92N13.1	HmuV	HE	aP	Sinorhizobium/Ensifergroup	262
Q2RZ08.1	HmuV	HE	BA	Salinibacter	273
A0B3E2.1	HmuV	HE	bP	Burkholderia	276
Q1LC89.1	HmuV	HE	bP	Cupriavidus	261
Q1H0W2.1	HmuV	HE	bP	Methylobacillus	269
Q7NN36.1	HmuV	HE	CY	Gloeobacter	275
Q1DCP5.1	HmuV	HE	dP	Myxococcaceae	267
Q1J255.1	HmuV	HE	DT	Deinococcus	277
Q5E5I1.1	HmuV	HE	gP	Aliivibrio	259
Q84EY8.1	HmuV	HE	gP	Enterobacter	261
Q8FCJ1.2	HmuV	HE	gP	Escherichia	256
Q2SB47.1	HmuV	HE	gP	Hahella	256
Q5QXD0.1	HmuV	HE	gP	Idiomarina	258
Q70YG7.2	HmuV	HE	gP	Listonella	260
Q6D645.1	HmuV	HE	gP	Pectobacterium	265
Q6LQC0.1	HmuV	HE	gP	Photobacterium	277
Q7N3S7.1	HmuV	HE	gP	Photorhabdus	264
Q93SS1.1	HmuV	HE	gP	Plesiomonas	262
Q3ICT8.1	HmuV	HE	gP	Pseudoalteromonas	261
Q1I4Q5.1	HmuV	HE	gP	Pseudomonas	255
Q12R52.1	HmuV	HE	gP	Shewanella	254
Q32AY3.1	HmuV	HE	gP	Shigella	256
Q2NSR0.1	HmuV	HE	gP	Sodalis	260
Q31J97.1	HmuV	HE	gP	Thiomicrospira	258
Q7MFA1.1	HmuV	HE	gP	Vibrio	261
Q1CE65.1	HmuV	HE	gP	Yersinia	266
AAF07986.1	HmuY	HE	BA	Porphyromonas2	142
ABL74281.1	HmuY'	HE	BA	Porphyromonas1	216
CBA03936.1	HugZ	HE	bP	Neisseria	159
NP_875572.1	HugZ	HE	CY	Prochlorococcus	88
ZP_03611775.1	HugZ	HE	gP	Actinobacillus	175
ACL32674.1	HugZ	HE	gP	Haemophilus	179
AAR91755.1	HugZ	HE	gP	Histophilus	173
ZP_04978157.1	HugZ	HE	gP	Mannheimia	172
EAR56106.1	HugZ	HE	gP	Photobacterium	185	*
AAG23392.1	HugZ	HE	gP	Plesiomonas	185
EAS64839.1	HugZ	HE	gP	Vibrio	185	*
EAR56099.1	HutD	HE	gP	Photobacterium	279	*
EAS64846.1	HutD	HE	gP	Vibrio	279	*
YP_002453602.1	IsdG	HE	FI	Bacilluscereusgroup	107
ZP_04443075.1	IsdG	HE	FI	Listeria	145
NP_645835.1	IsdG	HE	FI	Staphylococcus	107
Q99X56.1	IsdI	HE	FI	Staphylococcus	108
EDQ32856.1	NA	HE	aP	Hoeflea	273	*
EAV42362.1	NA	HE	aP	Labrenzia	380	*
EAQ14148.1	NA	HE	aP	Rhodobacterales	252	*
EAQ47008.1	NA	HE	aP	Roseobacter	268	*
EAQ47009.1	NA	HE	aP	Roseobacter	364	*
EAU44216.1	NA	HE	aP	Roseovarius	262	*
EAR56100.1	NA	HE	gP	Photobacterium	345	*
EAS45087.1	NA	HE	gP	Photobacterium	172	*
EAS45088.1	NA	HE	gP	Photobacterium	475	*
EAS45093.1	NA	HE	gP	Photobacterium	350	*
EAR26944.1	NA	HE	gP	Pseudoalteromonas	351	*
EAR09018.1	NA	HE	gP	Reinekea	342	*
EAP96729.1	NA	HE	gP	Vibrio	469	*
EAP96734.1	NA	HE	gP	Vibrio	334	*
EAQ55500.1	NA	HE	gP	Vibrio	469	*
EAQ55505.1	NA	HE	gP	Vibrio	334	*
EAS64840.1	NA	HE	gP	Vibrio	171	*
EAS64845.1	NA	HE	gP	Vibrio	345	*
EAS74007.1	NA	HE	gP	Vibrio	345	*
EAS74012.1	NA	HE	gP	Vibrio	478	*
YP_001295446.1	PhuR	HE	BA	Flavobacterium	735
YP_001354901.1	PhuR	HE	bP	Janthinobacterium	673
YP_002342562.1	PhuR	HE	bP	Neisseria	764
YP_002343636.1	PhuR	HE	eP	Campylobacter	755
ZP_05704728.1	PhuR	HE	gP	Cardiobacterium	734
YP_002442674.1	PhuR	HE	gP	Pseudomonas	764
ZP_05133623.1	PhuR	HE	gP	Stenotrophomonas	734
AAM35711.1	PhuR	HE	gP	Xanthomonas	782
NP_779871.1	PhuR	HE	gP	Xylella	681
YP_000938.1	PhuR	HE	SP	Leptospira	777
YP_793172.1	PhuS	HE	gP	Pseudomonas	354
ZP_05992915.1	PhuT	HE	gP	Mannheimia	288
NP_253396.1	PhuT	HE	gP	Pseudomonas	297
2RG7_D	PhuT	HE	gP	Shigella	256
YP_002346001.1	PhuT	HE	gP	Yersinia	323
YP_107605.1	PhuU	HE	bP	Burkholderia	333
YP_793170.1	PhuU	HE	gP	Pseudomonas	327
CAQ81830.1	PhuV	HE	gP	Aliivibrio	259
CAG20506.1	PhuV	HE	gP	Photobacterium	277
YP_793169.1	PhuV	HE	gP	Pseudomonas	255
CAN84654.1	PhuW	HE	VE	Aeromonas	327
YP_002263159.1	PhuW	HE	VE	Aliivibrio	440
YP_728141.1	PhuW	HE	VE	Cupriavidus	278
ACD82122.1	PhuW	HE	VE	Methylacidiphilum	302
ABJ14087.1	PhuW	HE	VE	Pseudomonas	295
AAD39908.1	PhuW	HE	VE	Vibrio	420
NP_436505.1	RhbB	HE	aB	Sinorhizobium/Ensifergroup	495
NP_436507.1	RhbD	HE	aP	Sinorhizobium/Ensifergroup	196
NP_967494.1	RhbD	HE	dP	Bdellovibrio	211
AAD09417.1	RhbF	HE	aP	Sinorhizobium/Ensifergroup	601
YP_002771527.1	RhbF	HE	FI	Brevibacillus	622
YP_001698621.1	RhbF	HE	FI	Lysinibacillus	523
YP_001222202.1	DpsA	OX	AB	Microbacteriaceae	161
NP_281044.1	DpsA	OX	AR	Halobacterium	182
YP_327473.1	DpsA	OX	AR	Natronomonas	181
YP_334735.1	DpsA	OX	bP	Burkholderia	162
YP_475245.1	DpsA	OX	CY	Synechococcus	181
NP_681404.1	DpsA	OX	CY	Thermosynechococcus	176
YP_001487921.1	DpsA	OX	FI	Bacillus	145
ZP_04795991.1	DpsA	OX	FI	Staphylococcus	156
YP_001914344.1	DpsA	OX	gP	Xanthomonas	181
ABW30935.1	IsiA	OX	CY	Acaryochloris	373
YP_001803201.1	IsiA	OX	CY	Cyanothece	365
CAC42518.1	IsiA	OX	CY	environmentalsamples	276
ABB92216.1	IsiA	OX	CY	environmentalsamples1	344
CAC42519.2	IsiA	OX	CY	environmentalsamples2	276
CAC42498.2	IsiA	OX	CY	environmentalsamples3	277
CAE47097.1	IsiA	OX	CY	environmentalsamples4	266
Q9F488.1	IsiA	OX	CY	Fischerella	345
CAC42514.1	IsiA	OX	CY	Lyngbya	276
CAO87190.1	IsiA	OX	CY	Microcystis	65
EAW46340.1	IsiA	OX	CY	Nodularia	344	*
Q8YQ35.1	IsiA	OX	CY	Nostoc	344
Q46JW9.1	IsiA	OX	CY	Prochlorococcus	370
Q6Q972.1	IsiA	OX	CY	Prochloron	350
P95505.2	IsiA	OX	CY	Prochlorothrix	375
CAC42524.1	IsiA	OX	CY	Stanieria	276
Q31L64.2	IsiA	OX	CY	Synechococcus	357
AAA27291.1	IsiA	OX	CY	Synechocystis	344
Q8DK20.1	IsiA	OX	CY	Thermosynechococcus	358
CAI36264.1	SodA	OX	AB	Corynebacteriaceae	200
ABP04016.1	SodA	OX	AB	Gordoniaceae	210
CAN01801.1	SodA	OX	AB	Microbacteriaceae	208
AAS02504.1	SodA	OX	AB	Mycobacteriaceae	207
ZP_01049665.1	SodA	OX	BA	Dokdonia	202
EAS20865.1	SodA	OX	BA	Flavobacteria	201	*
ZP_01252397.1	SodA	OX	BA	Psychroflexus	202
ABR01060.1	SodA	OX	dP	Geobacter	122
CAN90227.1	SodA	OX	dP	Polyangiaceae	203
AAO59964.1	SodA	OX	EN	env	205
ABD67502.1	SodA	OX	EU	Eurotiomycetes	154
NP_001105742.1	SodA	OX	EU	Spermatophyta	235
ZP_01860498.1	SodA	OX	FI	Bacillus	221
EDK35434.1	SodA	OX	FI	Clostridium	197
ACA25505.1	SodA	OX	FI	Streptococcus	146
AAY20944.1	SodA	OX	FI	Streptococcusanginosusgroup	114
AAP85516.1	SodA	OX	gP	Aeromonas	204
CAQ34260.1	SodA	OX	gP	Escherichia	206
AAK02085.1	SodA	OX	gP	Pasteurella	214
ABW90061.1	SodA	OX	gP	Tatumella	169
BAC24741.1	SodA	OX	gP	Wigglesworthia	208
ABQ15323.1	SodA	OX	gP	Yersinia	207
YP_001710682.1	SodB	OX	AB	Microbacteriaceae	208
Q7TVI9.1	SodB	OX	AB	Mycobacteriaceae	207
AAF22652.1	SodB	OX	aP	Alphaproteobacteria	168
YP_002563707.1	SodB	OX	aP	Anaplasma	223
EAS50600.1	SodB	OX	aP	Aurantimonas	224	*
YP_001609107.1	SodB	OX	aP	Bartonella	200
ABQ33572.1	SodB	OX	aP	Bradyrhizobium	199
ABY37677.1	SodB	OX	aP	Brucella	199
YP_197429.1	SodB	OX	aP	Ehrlichia	214
EAQ29472.1	SodB	OX	aP	Erythrobacter	203	*
YP_001602413.1	SodB	OX	aP	Gluconacetobacter	234
ABI76095.1	SodB	OX	aP	Hyphomonas	220
EAV40638.1	SodB	OX	aP	Labrenzia	181	*
CAM75596.1	SodB	OX	aP	Magnetospirillum	198
ACS41248.1	SodB	OX	aP	Methylobacterium	199
ABD46447.1	SodB	OX	aP	Neorickettsia	205
EAQ35163.1	SodB	OX	aP	Nitrobacter	201	*
ZP_05066031.1	SodB	OX	aP	Octadecabacter	199
EDQ11074.1	SodB	OX	aP	Phaeobacter	199
YP_002129935.1	SodB	OX	aP	Phenylobacterium	210
ZP_05085106.1	SodB	OX	aP	Pseudovibrio	199
ABC90008.1	SodB	OX	aP	Rhizobium/Agrobacteriumgroup	200
AAC64208.1	SodB	OX	aP	Rhodobacter	454
ZP_05124254.1	SodB	OX	aP	Rhodobacteraceae	199
ZP_05080534.1	SodB	OX	aP	Rhodobacterales	200
CAE27134.1	SodB	OX	aP	Rhodopseudomonas	198
AAY61592.1	SodB	OX	aP	Rickettsieae	222
ABG31391.1	SodB	OX	aP	Roseobacter	199
AAV95602.1	SodB	OX	aP	Ruegeria	199
Q9XD74.3	SodB	OX	aP	Sinorhizobium/Ensifergroup	200
AAS14430.1	SodB	OX	aP	Wolbachieae	206
O67470.3	SodB	OX	AQ	Aquifex	213
AAM04987.1	SodB	OX	AR	Methanosarcina	209
CAH08256.1	SodB	OX	BA	Bacteroides	193
P19665.2	SodB	OX	BA	Porphyromonas	191
ZP_05917352.1	SodB	OX	BA	Prevotella	204
CAI09001.1	SodB	OX	bP	Aromatoleum	195
YP_932970.1	SodB	OX	bP	Azoarcus	194
CAP43009.1	SodB	OX	bP	Bordetella	192
ABA49219.1	SodB	OX	bP	Burkholderia	221
CAQ68550.1	SodB	OX	bP	Cupriavidus	193
CBA32762.1	SodB	OX	bP	Curvibacter	193
CAM32606.1	SodB	OX	bP	Herbaspirillum	192
YP_001100746.1	SodB	OX	bP	Herminiimonas	192
ABR89504.1	SodB	OX	bP	Janthinobacterium	192
YP_003082970.1	SodB	OX	bP	Neisseria	195
CAQ60831.1	SodB	OX	bP	Ralstonia	192
NP_662101.1	SodB	OX	CB	Chlorobaculum	200
ACB50970.1	SodB	OX	CY	Cyanothece	200
BAC88623.1	SodB	OX	CY	Gloeobacter	316
AAA69954.1	SodB	OX	CY	Leptolyngbya	199
CAO90555.1	SodB	OX	CY	Microcystis	236
EAW45715.1	SodB	OX	CY	Nodularia	200	*
BAB74637.1	SodB	OX	CY	Nostoc	200
YP_171447.1	SodB	OX	CY	Synechococcus	229
P77968.3	SodB	OX	CY	Synechocystis	199
BAC07589.1	SodB	OX	CY	Thermosynechococcus	240
CAE80994.1	SodB	OX	dP	Bdellovibrio	206
YP_002955605.1	SodB	OX	dP	Desulfovibrio	233
ABF87575.1	SodB	OX	dP	Myxococcaceae	193
CAN94330.1	SodB	OX	dP	Polyangiaceae	192
CAX83989.1	SodB	OX	EN	env	198
CAJ58491.1	SodB	OX	EN	env2	211
YP_001490494.1	SodB	OX	eP	Arcobacter	191
YP_001466215.1	SodB	OX	eP	Campylobacter	647
CAJ99252.1	SodB	OX	eP	Helicobacter	215
NP_907725.1	SodB	OX	eP	Wolinella	209
FAA00021.1	SodB	OX	EU	Dictyostelium	427
YP_002048802.1	SodB	OX	EU	Paulinellidae	202
ABW38312.1	SodB	OX	EU	Schizotrypanum	103
AAL32441.1	SodB	OX	EU	Spermatophyta	313
ACN89788.1	SodB	OX	FI	Bacilluscereusgroup	304
ZP_05853625.1	SodB	OX	FI	Blautia	206
ZP_03705722.1	SodB	OX	FI	Clostridium	192
YP_001713064.1	SodB	OX	gP	Acinetobacter	208
AAL26890.1	SodB	OX	gP	Aeromonas	204
CAL16097.1	SodB	OX	gP	Alcanivorax	195
AAW85416.1	SodB	OX	gP	Aliivibrio	194
EAW28363.1	SodB	OX	gP	Alteromonadales	193	*
EAR04982.1	SodB	OX	gP	Alteromonas	193	*
AAD02836.1	SodB	OX	gP	Azotobacter	193
ZP_02003701.1	SodB	OX	gP	Beggiatoa	192
AAM67746.1	SodB	OX	gP	Buchnera	107
CBG88177.1	SodB	OX	gP	Citrobacter	193
AAZ27393.1	SodB	OX	gP	Colwellia	194
ACJ19612.1	SodB	OX	gP	Coxiella	193
ACY84515.1	SodB	OX	gP	Edwardsiella	192
YP_001176521.1	SodB	OX	gP	Enterobacter	193
CAQ32133.1	SodB	OX	gP	Escherichia	193
AAT77115.1	SodB	OX	gP	Francisella	192
ZP_05062071.1	SodB	OX	gP	Gammaproteobacteria1	193
EDY86087.1	SodB	OX	gP	Gammaproteobacteria2	193
BAB17865.1	SodB	OX	gP	Grimontia	139
AAV82637.1	SodB	OX	gP	Idiomarina	193
YP_001335655.1	SodB	OX	gP	Klebsiella	193
YP_096960.1	SodB	OX	gP	Legionella	196
BAB17896.1	SodB	OX	gP	Listonella	152
EAQ63858.1	SodB	OX	gP	Marinomonas	194	*
P23744.1	SodB	OX	gP	Methylomonas	202
EAR61149.1	SodB	OX	gP	Neptuniibacter	193	*
CAG20957.1	SodB	OX	gP	Photobacterium	194
YP_003040764.1	SodB	OX	gP	Photorhabdus	192
ZP_03805846.1	SodB	OX	gP	Proteus	223
EFB73898.1	SodB	OX	gP	Providencia	192
EAR29291.1	SodB	OX	gP	Pseudoalteromonas	193	*
Q88PD5.3	SodB	OX	gP	Pseudomonas	198
AAZ19786.1	SodB	OX	gP	Psychrobacter	209
BAB17866.1	SodB	OX	gP	Salinivibrio	139
ACY88205.1	SodB	OX	gP	Salmonella	193
YP_001478425.1	SodB	OX	gP	Serratia	192
AAN55897.1	SodB	OX	gP	Shewanella	194
YP_689154.1	SodB	OX	gP	Shigella	193
ZP_05134576.1	SodB	OX	gP	Stenotrophomonas	206
ZP_03691230.1	SodB	OX	gP	Thioalkalivibrio	193
ZP_06180067.1	SodB	OX	gP	Vibrio	199
AAM41775.1	SodB	OX	gP	Xanthomonas	192
NP_669266.1	SodB	OX	gP	Yersinia	206
ABZ96174.1	SodB	OX	SP	Leptospira	190
YP_001524174.1	ExbB	RG	aP	Azorhizobium	394
YP_002972595.1	ExbB	RG	aP	Bartonella	294
NP_770546.1	ExbB	RG	aP	Bradyrhizobium	326
ZP_04595041.1	ExbB	RG	aP	Brucella	319
YP_002517794.1	ExbB	RG	aP	Caulobacter	302
YP_001601640.1	ExbB	RG	aP	Gluconacetobacter	355
ZP_04681069.1	ExbB	RG	aP	Ochrobactrum	338
YP_002547725.1	ExbB	RG	aP	Rhizobium/Agrobacteriumgroup	341
YP_354003.1	ExbB	RG	aP	Rhodobacter	349
NP_948617.1	ExbB	RG	aP	Rhodopseudomonas	311
YP_002296929.1	ExbB	RG	aP	Rhodospirillum	337
ZP_05102293.1	ExbB	RG	aP	Roseobacter	283
NP_385617.1	ExbB	RG	aP	Sinorhizobium/Ensifergroup	328
YP_163451.1	ExbB	RG	aP	Zymomonas	247
NP_214203.1	ExbB	RG	AQ	Aquifex	148
ZP_03851200.1	ExbB	RG	BA	Chryseobacterium	287
YP_678626.1	ExbB	RG	BA	Cytophaga	275
YP_001297067.1	ExbB	RG	BA	Flavobacterium	272
YP_860162.1	ExbB	RG	BA	Gramella	267
YP_158024.1	ExbB	RG	bP	Aromatoleum	259
NP_888526.1	ExbB	RG	bP	Bordetella	325
YP_001946618.1	ExbB	RG	bP	Burkholderia	243
YP_001599748.1	ExbB	RG	bP	Neisseria	230
YP_008546.1	ExbB	RG	CH	CandidatusProtochlamydia	241
YP_002889099.1	ExbB	RG	CH	Chlamydia	232
NP_224980.1	ExbB	RG	CH	Chlamydophila	232
YP_001519192.1	ExbB	RG	CY	Acaryochloris	222
NP_489087.1	ExbB	RG	CY	Nostoc	217
NP_440278.1	ExbB	RG	CY	Synechocystis	227
ZP_03609198.1	ExbB	RG	eP	Campylobacter	146
ZP_05070387.1	ExbB	RG	eP	Campylobacterales	149
YP_664399.1	ExbB	RG	eP	Helicobacter	196
NP_907090.1	ExbB	RG	eP	Wolinella	142
YP_001054259.1	ExbB	RG	gP	Actinobacillus	222
YP_001141690.1	ExbB	RG	gP	Aeromonas	250
YP_002798665.1	ExbB	RG	gP	Azotobacter	200
ZP_05705253.1	ExbB	RG	gP	Cardiobacterium	148
YP_001981791.1	ExbB	RG	gP	Cellvibrio	239
YP_003211961.1	ExbB	RG	gP	Cronobacter	239
YP_002650120.1	ExbB	RG	gP	Erwinia	244
YP_002404382.1	ExbB	RG	gP	Escherichia	244
YP_002476601.1	ExbB	RG	gP	Haemophilus	222
YP_718903.1	ExbB	RG	gP	Histophilus	151
YP_002921259.1	ExbB	RG	gP	Klebsiella	243
ZP_04976809.1	ExbB	RG	gP	Mannheimia	152
ZP_05919233.1	ExbB	RG	gP	Pasteurella	152
YP_048484.1	ExbB	RG	gP	Pectobacterium	304
YP_003042345.1	ExbB	RG	gP	Photorhabdus	386
YP_002149816.1	ExbB	RG	gP	Proteus	336
YP_002875483.1	ExbB	RG	gP	Pseudomonas	322
YP_264945.1	ExbB	RG	gP	Psychrobacter	193
YP_002638755.1	ExbB	RG	gP	Salmonella	248
YP_404575.1	ExbB	RG	gP	Shigella	244
ZP_05722420.1	ExbB	RG	gP	Vibrio	228
NP_635404.1	ExbB	RG	gP	Xanthomonas	253
NP_778269.1	ExbB	RG	gP	Xylella	254
NP_670792.1	ExbB	RG	gP	Yersinia	353
NP_864258.1	ExbB	RG	PL	Rhodopirellula	351
YP_001964821.1	ExbB	RG	SP	Leptospira	219
YP_001524175.1	ExbD	RG	aP	Azorhizobium	155
YP_001610334.1	ExbD	RG	aP	Bartonella	201
YP_001239542.1	ExbD	RG	aP	Bradyrhizobium	156
YP_002733364.1	ExbD	RG	aP	Brucella	174
YP_002517793.1	ExbD	RG	aP	Caulobacter	144
YP_003067833.1	ExbD	RG	aP	Methylobacterium	153
ZP_04681068.1	ExbD	RG	aP	Ochrobactrum	166
YP_002289697.1	ExbD	RG	aP	Oligotropha	156
NP_353198.1	ExbD	RG	aP	Rhizobium/Agrobacteriumgroup	167
YP_354004.1	ExbD	RG	aP	Rhodobacter	141
NP_948616.1	ExbD	RG	aP	Rhodopseudomonas	149
YP_002298012.1	ExbD	RG	aP	Rhodospirillum	154
ZP_05102458.1	ExbD	RG	aP	Roseobacter	157
NP_385618.1	ExbD	RG	aP	Sinorhizobium/Ensifergroup	141
YP_161897.1	ExbD	RG	aP	Zymomonas	175
NP_214261.1	ExbD	RG	AQ	Aquifex	132
ZP_03851202.1	ExbD	RG	BA	Chryseobacterium	189
YP_001297065.1	ExbD	RG	BA	Flavobacterium	180
YP_862920.1	ExbD	RG	BA	Gramella	130
ZP_04777739.1	ExbD	RG	BA	Sphingobacterium	183
YP_001631303.1	ExbD	RG	bP	Bordetella	170
YP_001945007.1	ExbD	RG	bP	Burkholderia	153
YP_003083697.1	ExbD	RG	bP	Neisseria	144
YP_008547.1	ExbD	RG	CH	CandidatusProtochlamydia	146
NP_220113.1	ExbD	RG	CH	Chlamydia	135
YP_514957.1	ExbD	RG	CH	Chlamydophila	135
YP_001519191.1	ExbD	RG	CY	Acaryochloris	200
YP_001802531.1	ExbD	RG	CY	Cyanothece	223
YP_002601292.1	ExbD	RG	dP	Desulfobacterium	141
YP_595069.1	ExbD	RG	dP	Lawsonia	144
YP_358382.1	ExbD	RG	dP	Pelobacter	144
YP_001614959.1	ExbD	RG	dP	Polyangiaceae	167
YP_004299.1	ExbD	RG	DT	Thermus	125
YP_001001272.1	ExbD	RG	eP	Campylobacter	136
YP_664400.1	ExbD	RG	eP	Helicobacter	133
NP_907091.1	ExbD	RG	eP	Wolinella	127
YP_001212836.1	ExbD	RG	FI	Pelotomaculum	115
ZP_04970196.1	ExbD	RG	FU	Fusobacterium	129
YP_001054258.1	ExbD	RG	gP	Actinobacillus	136
YP_002798666.1	ExbD	RG	gP	Azotobacter	142
YP_001981790.1	ExbD	RG	gP	Cellvibrio	137
YP_003211960.1	ExbD	RG	gP	Cronobacter	141
YP_002650119.1	ExbD	RG	gP	Erwinia	140
YP_002404381.1	ExbD	RG	gP	Escherichia	141
ZP_04957207.1	ExbD	RG	gP	Gammaproteobacteria1	116
ZP_05060988.1	ExbD	RG	gP	Gammaproteobacteria2	139
ZP_05127831.1	ExbD	RG	gP	Gammaproteobacteria3	140
YP_247971.1	ExbD	RG	gP	Haemophilus	147
YP_718902.1	ExbD	RG	gP	Histophilus	132
YP_155471.1	ExbD	RG	gP	Idiomarina	142
ZP_06015484.1	ExbD	RG	gP	Klebsiella	141
ZP_04976810.1	ExbD	RG	gP	Mannheimia	145
NP_246124.1	ExbD	RG	gP	Pasteurella	129
YP_048485.1	ExbD	RG	gP	Pectobacterium	141
YP_003042344.1	ExbD	RG	gP	Photorhabdus	141
YP_002149817.1	ExbD	RG	gP	Proteus	142
YP_790191.1	ExbD	RG	gP	Pseudomonas	146
YP_264944.1	ExbD	RG	gP	Psychrobacter	133
NP_806763.1	ExbD	RG	gP	Salmonella	141
YP_690426.1	ExbD	RG	gP	Shigella	141
YP_001972492.1	ExbD	RG	gP	Stenotrophomonas	137
YP_003073894.1	ExbD	RG	gP	Teredinibacter	146
ZP_05722421.1	ExbD	RG	gP	Vibrio	138
YP_200937.1	ExbD	RG	gP	Xanthomonas	154
YP_001399585.1	ExbD	RG	gP	Yersinia	143
NP_869568.1	ExbD	RG	PL	Rhodopirellula1	259
NP_864257.1	ExbD	RG	PL	Rhodopirellula2	132
YP_802269.1	ExbD	RG	SP	Leptospira	134
YP_001941099.1	ExbD	RG	VE	Methylacidiphilum1	137
YP_001941000.1	ExbD	RG	VE	Methylacidiphilum2	139
YP_001940974.1	ExbD	RG	VE	Methylacidiphilum3	187
YP_001940418.1	ExbD	RG	VE	Methylacidiphilum4	148
YP_001939571.1	ExbD	RG	VE	Methylacidiphilum5	138
YP_001939477.1	ExbD	RG	VE	Methylacidiphilum6	142
YP_001938907.1	ExbD	RG	VE	Methylacidiphilum7	150
YP_001241942.1	FeoA	RG	aP	Bradyrhizobium	91
YP_163275.1	FeoA	RG	aP	Zymomonas	100
NP_614530.1	FeoA	RG	AR	Methanopyrus	79
YP_448454.1	FeoA	RG	AR	Methanosphaera	73
YP_002959470.1	FeoA	RG	AR	Thermococcus	78
EAP87886.1	FeoA	RG	BA	Croceibacter	76	*
EAR02543.1	FeoA	RG	BA	Flavobacteriales	78	*
EAR13660.1	FeoA	RG	BA	Polaribacter	76	*
EAR16331.1	FeoA	RG	BA	Robiginitalea	77	*
YP_002753493.1	FeoA	RG	BA	Acidobacterium	96
YP_003283769.1	FeoA	RG	BA	Blattabacterium	78
YP_680301.1	FeoA	RG	BA	Cytophaga	78
YP_001295028.1	FeoA	RG	BA	Flavobacterium	80
YP_863211.1	FeoA	RG	BA	Gramella	76
YP_062901.1	FeoA	RG	BA	Microbacteriaceae	62
YP_001796518.1	FeoA	RG	bP	Cupriavidus	103
YP_001353526.1	FeoA	RG	bP	Janthinobacterium	84
YP_001020667.1	FeoA	RG	bP	Methylibium	72
YP_002257210.1	FeoA	RG	bP	Ralstonia	90
YP_308415.1	FeoA	RG	CF	Dehalococcoides	81
YP_001514844.1	FeoA	RG	CY	Acaryochloris	184
YP_001658184.1	FeoA	RG	CY	Microcystis	211
NP_968726.1	FeoA	RG	dP	Bdellovibrio	76
YP_002605493.1	FeoA	RG	dP	Desulfobacterium	77
YP_002953041.1	FeoA	RG	dP	Desulfovibrio	83
YP_595457.1	FeoA	RG	dP	Lawsonia	112
YP_356308.1	FeoA	RG	dP	Pelobacter	78
YP_001618734.1	FeoA	RG	dP	Polyangiaceae	99
YP_001490761.1	FeoA	RG	eP	Arcobacter	74
ZP_04870763.1	FeoA	RG	eP	Helicobacter	76
YP_001355568.1	FeoA	RG	eP	Nitratiruptor	76
ZP_05473446.1	FeoA	RG	FI	Anaerococcus	74
YP_002528529.1	FeoA	RG	FI	Bacilluscereusgroup	95
YP_001394348.1	FeoA	RG	FI	Clostridium	92
NP_814258.1	FeoA	RG	FI	Enterococcus	157
YP_001681583.1	FeoA	RG	FI	Heliobacterium	81
YP_001987978.1	FeoA	RG	FI	Lactobacillus	93
YP_001031560.1	FeoA	RG	FI	Lactococcus	158
YP_850322.1	FeoA	RG	FI	Listeria	75
YP_001212493.1	FeoA	RG	FI	Pelotomaculum	95
YP_495122.1	FeoA	RG	FI	Staphylococcus	75
YP_002997202.1	FeoA	RG	FI	Streptococcus	159
YP_075967.1	FeoA	RG	FI	Symbiobacterium	74
NP_621934.1	FeoA	RG	FI	Thermoanaerobacter	81
YP_002760129.1	FeoA	RG	GE	Gemmatimonas	98
EAS43851.1	FeoA	RG	gP	Photobacterium	75	*
EAR30471.1	FeoA	RG	gP	Pseudoalteromonas	76	*
EAS38421.1	FeoA	RG	gP	Psychromonas	76	*
YP_002317740.1	FeoA	RG	gP	Acinetobacter	87
YP_001141460.1	FeoA	RG	gP	Aeromonas	75
YP_204216.1	FeoA	RG	gP	Aliivibrio	75
YP_002924616.1	FeoA	RG	gP	aphidsecondarysymbionts	71
YP_002799438.1	FeoA	RG	gP	Azotobacter	75
YP_001456311.1	FeoA	RG	gP	Citrobacter	75
YP_267397.1	FeoA	RG	gP	Colwellia	73
YP_002304695.1	FeoA	RG	gP	Coxiella	89
YP_003212281.1	FeoA	RG	gP	Cronobacter	74
YP_001209066.1	FeoA	RG	gP	Dichelobacter	82
YP_003297325.1	FeoA	RG	gP	Edwardsiella	83
YP_001178527.1	FeoA	RG	gP	Enterobacter	75
YP_002404758.1	FeoA	RG	gP	Escherichia	75
YP_170347.1	FeoA	RG	gP	Francisella	74
ZP_06018270.1	FeoA	RG	gP	Klebsiella	75
YP_001249814.1	FeoA	RG	gP	Legionella	75
YP_113569.1	FeoA	RG	gP	Methylococcus	80
NP_927573.1	FeoA	RG	gP	Photorhabdus	77
YP_002152621.1	FeoA	RG	gP	Proteus	78
ZP_06126537.1	FeoA	RG	gP	Providencia	76
YP_002442318.1	FeoA	RG	gP	Pseudomonas	75
YP_002143987.1	FeoA	RG	gP	Salmonella	75
YP_001480849.1	FeoA	RG	gP	Serratia	74
NP_717392.1	FeoA	RG	gP	Shewanella	79
YP_690760.1	FeoA	RG	gP	Shigella	75
YP_456002.1	FeoA	RG	gP	Sodalis	73
ZP_05133906.1	FeoA	RG	gP	Stenotrophomonas	84
YP_001217604.1	FeoA	RG	gP	Vibrio	76
YP_001903526.1	FeoA	RG	gP	Xanthomonas	96
YP_001402932.1	FeoA	RG	gP	Yersinia	75
EAQ80313.1	FeoA	RG	PL	Blastopirellula	74	*
YP_800451.1	FeoA	RG	SP	Leptospira	83
NP_972666.1	FeoA	RG	SP	Treponema	74
ZP_05097801.1	FeoA	RG	TH	Marinitoga	154
YP_001939702.1	FeoA	RG	VE	Methylacidiphilum	91
YP_002799440.1	FeoC	RG	gP	Azotobacter	75
YP_003212283.1	FeoC	RG	gP	Cronobacter	78
NP_417869.1	FeoC	RG	gP	Escherichia	78
ZP_06018272.1	FeoC	RG	gP	Klebsiella	75
YP_002810753.1	FeoC	RG	gP	Vibrio	76
NP_671203.1	FeoC	RG	gP	Yersinia	85
ACO78721.1	FpvI	RG	gP	Azotobacter	234
NP_251077.1	FpvI	RG	gP	Pseudomonas	159
YP_002799697.1	FpvR	RG	gP	Azotobacter	277
NP_251078.1	FpvR	RG	gP	Pseudomonas	331
O69450.1	Fur	RG	AB	Mycobacteriaceae	161
P0C106.1	Fur	RG	aP	Brucella	141
ABC63789.1	Fur	RG	aP	Erythrobacter	140	*
EDQ11990.1	Fur	RG	aP	Phaeobacter	160	*
O07315.2	Fur	RG	aP	Rhizobium/Agrobacteriumgroup	142
EBA03655.1	Fur	RG	aP	Rhodobacterales	136	*
EBA12209.1	Fur	RG	aP	Roseobacter	165	*
EBA07963.1	Fur	RG	aP	Sagittula	166	*
EAT09083.1	Fur	RG	aP	Sphingomonas	154	*
EAY31090.1	Fur	RG	BA	Microscilla	165	*
P0A3E5.1	Fur	RG	bP	Bordetella	139
O30330.1	Fur	RG	bP	Cupriavidus	143
P0A0S8.1	Fur	RG	bP	Neisseria	144
EAQ73876.1	Fur	RG	CY	Synechococcus	176	*
P74739.1	Fur	RG	CY	Synechocystis	165
EDM73660.1	Fur	RG	dP	Plesiocystis	166	*
P0C631.1	Fur	RG	eP	Campylobacter	157
Q9ZM26.1	Fur	RG	eP	Helicobacter	150
EAR65297.1	Fur	RG	FI	Bacillus	166	*
P0C0P4.1	Fur	RG	FI	Staphylococcus	139
P0A9A9.1	Fur	RG	gP	Escherichia	148
P71333.1	Fur	RG	gP	Haemophilus	149
EAQ32687.1	Fur	RG	gP	Idiomarina	147	*
P45599.2	Fur	RG	gP	Klebsiella	155
Q48835.1	Fur	RG	gP	Legionella	136
P37736.1	Fur	RG	gP	Listonella	149
EDM48354.1	Fur	RG	gP	Marinobacter	136	*
EAS43827.1	Fur	RG	gP	Photobacterium	148	*
Q03456.1	Fur	RG	gP	Pseudomonas	134
EAR07498.1	Fur	RG	gP	Reinekea	135	*
Q83S79.1	Fur	RG	gP	Shigella	148
P0C6C8.1	Fur	RG	gP	Vibrio	150
P33086.2	Fur	RG	gP	Yersinia	148
EAR25916.1	Fur	RG	NA	NA	149	*
EAQ78229.1	Fur	RG	PL	Blastopirellula	150	*
EAQ34361.1	NA	RG	aP	Nitrobacter	318	*
NP_949176.1	PchR	RG	aP	Rhodopseudomonas	279
ZP_04811843.1	PchR	RG	bP	Burkholderia	351
NP_439928.1	PchR	RG	CY	Synechocystis	330
YP_002438308.1	PchR	RG	gP	Pseudomonas	296
YP_001849625.1	PvdS	RG	AB	Mycobacteriaceae	290
ZP_05085785.1	PvdS	RG	aP	Pseudovibrio	501
AAL14565.1	AcsA	SS	gP	Dickeya	647
YP_274945.1	AcsA	SS	gP	Pseudomonas	627
YP_456151.1	AcsA	SS	gP	Sodalis	615
ZP_05724097.1	AcsC	SS	gP	Dickeya	618
YP_274943.1	AcsC	SS	gP	Pseudomonas	617
YP_456153.1	AcsC	SS	gP	Sodalis	606
AAL14567.1	AcsD	SS	gP	Dickeya	620
AAZ33552.1	AcsD	SS	gP	Pseudomonas	594
YP_456156.1	AcsD	SS	gP	Sodalis	594
EAP96650.1	AcsD	SS	gP	Vibrio	621	*
AAA21935.1	AmoA	SS	gP	Aeromonas	396
AAO92378.1	angR	SS	gP	Listonella	1048
ZP_01986376.1	angR	SS	gP	Vibrio	1042
AAA27636.1	angR	SS	gP	Yersinia	2035
YP_002866379.1	AsbA	SS	FI	Bacilluscereusgroup	602
YP_002366701.1	AsbB	SS	FI	Bacilluscereusgroup	612
YP_002866381.1	AsbC	SS	FI	Bacilluscereusgroup	412
YP_002445378.1	AsbD	SS	FI	Bacilluscereusgroup	91
YP_002450970.1	AsbE	SS	FI	Bacilluscereusgroup	327
ACP14493.1	AsbF	SS	FI	Bacilluscereusgroup	280
YP_001690614.1	IucA	SS	AR	Halobacterium	607
EAY27070.1	IucA	SS	BA	Microscilla	814	*
NP_942761.1	IucA	SS	bP	Cupriavidus	614
YP_002401020.1	IucA	SS	gP	Escherichia	595
ZP_06013959.1	IucA	SS	gP	Klebsiella	593
YP_002038958.1	IucA	SS	gP	Salmonella	574
YP_691169.1	IucA	SS	gP	Shigella	574
ZP_05716814.1	IucA	SS	gP	Vibrio	598
YP_001399703.1	IucA	SS	gP	Yersinia	590
YP_001690615.1	IucB	SS	AR	Halobacterium	236
YP_002007893.1	IucB	SS	bP	Cupriavidus	360
NP_968460.1	IucB	SS	dP	Bdellovibrio	326
YP_693810.1	IucB	SS	gP	Alcanivorax	328
YP_206120.1	IucB	SS	gP	Aliivibrio	303
YP_003212681.1	IucB	SS	gP	Cronobacter	292
YP_002405519.1	IucB	SS	gP	Escherichia	315
ZP_06013960.1	IucB	SS	gP	Klebsiella	315
YP_002038957.1	IucB	SS	gP	Salmonella	315
YP_691168.1	IucB	SS	gP	Shigella	315
YP_001399702.1	IucB	SS	gP	Yersinia	316
YP_001690617.1	IucC	SS	AR	Halobacterium	608
NP_968459.1	IucC	SS	dP	Bdellovibrio	582
YP_206121.1	IucC	SS	gP	Aliivibrio	586
YP_003212682.1	IucC	SS	gP	Cronobacter	582
YP_002401018.1	IucC	SS	gP	Escherichia	580
ZP_06013961.1	IucC	SS	gP	Klebsiella	577
EAR55206.1	IucC	SS	gP	Photobacterium	494	*
YP_002038956.1	IucC	SS	gP	Salmonella	580
YP_691167.1	IucC	SS	gP	Shigella	580
YP_001399701.1	IucC	SS	gP	Yersinia	582
YP_001690616.1	IucD	SS	AR	Halobacterium	477
YP_001946105.1	IucD	SS	bP	Burkholderia	454
YP_002007894.1	IucD	SS	bP	Cupriavidus	452
YP_002253359.1	IucD	SS	bP	Ralstonia	463
YP_001486267.1	IucD	SS	FI	Bacillus	449
YP_206122.1	IucD	SS	gP	Aliivibrio	432
YP_003212683.1	IucD	SS	gP	Cronobacter	441
YP_002405517.1	IucD	SS	gP	Escherichia	445
ZP_06013962.1	IucD	SS	gP	Klebsiella	444
NP_790062.1	IucD	SS	gP	Pseudomonas	427
YP_691166.1	IucD	SS	gP	Shigella	445
YP_001399700.1	IucD	SS	gP	Yersinia	442
EAS51845.1	NA	SS	aP	Aurantimonas	669	*
EAV43858.1	NA	SS	aP	Labrenzia	546	*
EAQ33362.1	NA	SS	aP	Nitrobacter	367	*
EAQ36503.1	NA	SS	aP	Nitrobacter	588	*
EAQ36506.1	NA	SS	aP	Nitrobacter	593	*
EDM78171.1	NA	SS	dP	Plesiocystis	568	*
EAZ85424.1	NA	SS	FI	Bacillus	607	*
EAT12470.1	NA	SS	gP	Oceanobacter	446	*
EAR55203.1	NA	SS	gP	Photobacterium	594	*
EAR56909.1	NA	SS	gP	Photobacterium	596	*
EAR27090.1	NA	SS	gP	Pseudoalteromonas	436	*
EAS65455.1	NA	SS	gP	Vibrio	596	*
EAQ78695.1	NA	SS	PL	Blastopirellula	354	*
YP_003109462.1	PchA	SS	AB	Acidimicrobiaceae	384
CAR56092.1	PchA	SS	bP	Burkholderia	477
CAA57969.1	PchA	SS	gP	Pseudomonas	476
ZP_05084044.1	PchB	SS	aP	Pseudovibrio	103
NP_384663.1	PchB	SS	aP	Sinorhizobium/Ensifergroup	101
ZP_04954380.1	PchB	SS	bP	Burkholderia	101
NP_792405.1	PchB	SS	gP	Pseudomonas	106
ZP_04955571.1	PchC	SS	bP	Burkholderia	257
YP_001983451.1	PchC	SS	gP	Cellvibrio	259
NP_252919.1	PchC	SS	gP	Pseudomonas	251
YP_002234830.1	PchD	SS	bP	Burkholderia	549
ZP_05472176.1	PchD	SS	FI	Anaerococcus	529
YP_002438307.1	PchD	SS	gP	Pseudomonas	547
ZP_05137066.1	PchD	SS	gP	Stenotrophomonas	550
ABC34063.1	PchE	SS	bP	Burkholderia	1463
AAC83656.1	PchE	SS	gP	Pseudomonas	1438
YP_337302.1	PchF	SS	bP	Burkholderia	2084
YP_002438310.1	PchF	SS	gP	Pseudomonas	1809
EET02839.1	PchG	SS	bP	Burkholderia	351
AAG07612.1	PchG	SS	gP	Pseudomonas	349
ZP_05846132.1	PchH	SS	AB	Corynebacteriaceae	571
YP_110610.1	PchH	SS	bP	Burkholderia	575
YP_788896.1	PchH	SS	gP	Pseudomonas	570
ZP_04893923.1	PchI	SS	bP	Burkholderia	594
YP_788897.1	PchI	SS	gP	Pseudomonas	574
YP_251575.1	PvdA	SS	AB	Corynebacteriaceae	472
YP_001237249.1	PvdA	SS	aP	Bradyrhizobium	443
ZP_04974776.1	PvdA	SS	bP	Burkholderia	502
YP_841195.1	PvdA	SS	bP	Cupriavidus	466
YP_608773.1	PvdA	SS	gP	Pseudomonas	443
ZP_05887654.1	PvdA	SS	gP	Vibrio	421
CAH35777.1	PvdD	SS	bP	Burkholderia	3290
CAW27624.1	PvdD	SS	gP	Pseudomonas	4367
YP_001946101.1	PvdE	SS	bP	Burkholderia	581
YP_002799831.1	PvdE	SS	gP	Azotobacter	553
YP_001982341.1	PvdE	SS	gP	Cellvibrio	560
ZP_04928724.1	PvdE	SS	gP	Pseudomonas	571
YP_108374.1	PvdF	SS	bP	Burkholderia	279
YP_002440495.1	PvdF	SS	gP	Pseudomonas	275
ABJ11589.1	PvdH	SS	gP	Pseudomonas	469
YP_002908614.1	PvdI	SS	bP	Burkholderia	3688
ABA73588.1	PvdI	SS	gP	Pseudomonas	5654
AAX16360.1	PvdJ	SS	gP	Pseudomonas	4991
AAG05812.1	PvdL	SS	gP	Pseudomonas	4342
ZP_04947816.1	PvdM	SS	bP	Burkholderia	323
AAX16353.1	PvdM	SS	gP	Pseudomonas	448
NP_251084.1	PvdN	SS	gP	Pseudomonas	427
ZP_05825122.1	PvdO	SS	gP	Acinetobacter	476
ZP_01999302.1	PvdO	SS	gP	Beggiatoa	89
NP_251085.1	PvdO	SS	gP	Pseudomonas	284
NP_251082.1	PvdP	SS	gP	Pseudomonas	544
YP_002440506.1	PvdQ	SS	gP	Pseudomonas	762
BAC75031.1	PvsA	SS	AB	Streptomycetaceae	390
ABY77014.1	PvsA	SS	gP	Marinobacter	337
AAO55652.1	PvsA	SS	gP	Pseudomonas	4336
YP_002309517.1	PvsA	SS	gP	Shewanella	394
BAC16544.1	PvsA	SS	gP	Vibrio	403
YP_001914969.1	PvsA	SS	gP	Xanthomonas	399
BAC75032.1	PvsB	SS	AB	Streptomycetaceae	587
BAE19887.1	PvsB	SS	gP	Edwardsiella	242
YP_003288215.1	PvsB	SS	gP	Vibrio	610
YP_001914970.1	PvsB	SS	gP	Xanthomonas	600
ABM30203.1	PvsC	SS	gP	Vibrio	421
BAC75033.1	PvsD	SS	AB	Streptomycetaceae	601
YP_002395710.1	PvsD	SS	gP	Vibrio	621
BAC75034.1	PvsE	SS	AB	Streptomycetaceae	408
BAE19890.1	PvsE	SS	gP	Edwardsiella	118
YP_002309521.1	PvsE	SS	gP	Shewanella	412
ABM30201.1	PvsE	SS	gP	Vibrio	400
YP_211623.1	PvuA	SU	BA	Bacteroides	743
YP_001969980.1	PvuA	SU	gP	Stenotrophomonas	697
YP_003288218.1	PvuA	SU	gP	Vibrio	712
ABG82041.1	VabA	SS	gP	Listonella	258
AAW66010.2	VabB	SS	gP	Listonella	307
AAW66008.1	VabC	SS	gP	Listonella	393
AAW66006.2	VabD	SS	gP	Listonella	235
AAW66009.1	VabE	SS	gP	Listonella	541
ABG82036.1	VabF	SS	gP	Listonella	2836
ABG82042.1	VabG	SS	gP	Listonella	357
CAJ45640.1	VabH	SS	gP	Listonella	401
CAJ45638.1	VabS	SS	gP	Listonella	437
YP_001216256.1	VibB	SS	gP	Vibrio	293
NP_856054.1	VibE	SS	AB	Mycobacteriaceae	565
YP_001216257.1	VibE	SS	gP	Vibrio	543
YP_003039727.1	VibF	SS	gP	Photorhabdus	1045
ZP_05238688.1	VibF	SS	gP	Vibrio	2417
1Q9J_B	VibH	SS	AB	Mycobacteriaceae	422
YP_003039720.1	VibH	SS	gP	Photorhabdus	447
YP_001216260.1	VibH	SS	gP	Vibrio	438
P63697.1	bfr	ST	AB	Mycobacteriaceae	159
Q9S2N0.1	bfr	ST	AB	Streptomycetaceae	167
Q8FW95.1	bfr	ST	aP	Brucella	161
ABC62307.1	bfr	ST	aP	Erythrobacter	167	*
EAV43394.1	bfr	ST	aP	Labrenzia	161	*
EAQ35069.1	bfr	ST	aP	Nitrobacter	160	*
EAP90507.1	bfr	ST	aP	Oceanicaulis	160	*
EAQ04975.1	bfr	ST	aP	Oceanicola	161	*
Q59738.1	bfr	ST	aP	Rhodobacter	161
EAQ13782.1	bfr	ST	aP	Rhodobacterales	162	*
EAQ47441.1	bfr	ST	aP	Roseobacter	162	*
EAP76821.1	bfr	ST	aP	Roseovarius	161	*
EBA10504.1	bfr	ST	aP	Sagittula	160	*
EAT08178.1	bfr	ST	aP	Sphingomonas	159	*
EAP79772.1	bfr	ST	aP	Sulfitobacter	163	*
EAQ74796.1	bfr	ST	CY	Synechococcus	158	*
P24602.2	bfr	ST	CY	Synechocystis	156
Q93PP9.1	bfr	ST	dP	Desulfovibrio	179
EDM76734.1	bfr	ST	dP	Plesiocystis	154	*
Q9ZMJ1.1	bfr	ST	eP	Helicobacter	144
EAR03146.1	bfr	ST	gP	Alteromonas	158	*
P22759.2	bfr	ST	gP	Azotobacter	156
EAQ97198.1	bfr	ST	gP	Congregibacter	161	*
P0ABD3.1	bfr	ST	gP	Escherichia	158
EDM47889.1	bfr	ST	gP	Marinobacter	158	*
EAQ64275.1	bfr	ST	gP	Marinomonas	154	*
EAR61444.1	bfr	ST	gP	Neptuniibacter	154	*
EAR23179.1	bfr	ST	gP	Nitrococcus	188	*
EAT12656.1	bfr	ST	gP	Oceanobacter	158	*
EAR30468.1	bfr	ST	gP	Pseudoalteromonas	156	*
Q9HWF9.1	bfr	ST	gP	Pseudomonas	154
EAR09015.1	bfr	ST	gP	Reinekea	158	*
O68926.1	bfr	ST	gP	Salmonella	158
O68935.1	bfr	ST	gP	Serratia	159
EAS74990.1	bfr	ST	gP	Vibrio	158	*
EAW39682.1	bfr	ST	NA	NA	205	*
EAQ77221.1	bfr	ST	PL	Blastopirellula	156	*
EAU71532.1	Ftn	ST	CY	Synechococcus	195	*
EAR60089.1	Ftn	ST	gP	Neptuniibacter	176	*
EAS42750.1	Ftn	ST	gP	Photobacterium	175	*
EAP95569.1	Ftn	ST	gP	Vibrio	175	*
EDM25152.1	Ftn	ST	LE	Lentisphaera	180	*
ZP_05915103.1	FtnA	ST	AB	Brevibacteriaceae	188
ZP_03568555.1	FtnA	ST	AB	Coriobacteriaceae	171
ZP_05366037.1	FtnA	ST	AB	Corynebacteriaceae	165
YP_002763621.1	FtnA	ST	AB	Nocardiaceae	193
YP_056887.1	FtnA	ST	AB	Propionibacteriaceae	172
YP_135574.1	FtnA	ST	AR	Haloarcula	179
YP_001690176.1	FtnA	ST	AR	Halobacterium	182
ZP_05976046.1	FtnA	ST	AR	Methanobrevibacter	171
NP_988279.1	FtnA	ST	AR	Methanococcus	171
NP_615134.1	FtnA	ST	AR	Methanosarcina	167
YP_447884.1	FtnA	ST	AR	Methanosphaera	168
ZP_05413750.2	FtnA	ST	BA	Bacteroides	175
ZP_04056853.1	FtnA	ST	BA	Capnocytophaga	173
YP_003094931.1	FtnA	ST	BA	Flavobacteriaceae	168
YP_001296654.1	FtnA	ST	BA	Flavobacterium	175
ZP_04390010.1	FtnA	ST	BA	Porphyromonas	162
ZP_04832725.1	FtnA	ST	BA	Prevotella	157
ZP_04758878.1	FtnA	ST	bP	Neisseria	165
NP_662620.1	FtnA	ST	CB	Chlorobaculum	203
YP_007954.1	FtnA	ST	CH	CandidatusProtochlamydia	162
ZP_05045579.1	FtnA	ST	CY	Cyanobium	192
ZP_01624669.1	FtnA	ST	CY	Lyngbya	187
ZP_01632336.1	FtnA	ST	CY	Nodularia	182
YP_001017776.1	FtnA	ST	CY	Prochlorococcus	192
YP_378004.1	FtnA	ST	CY	Synechococcus	195
NP_682531.1	FtnA	ST	CY	Thermosynechococcus	189
YP_065406.1	FtnA	ST	dP	Desulfotalea	169
YP_388283.1	FtnA	ST	dP	Desulfovibrio	186
NP_952360.1	FtnA	ST	dP	Geobacter	173
YP_465727.1	FtnA	ST	dP	Myxococcaceae	179
YP_002344042.1	FtnA	ST	eP	Campylobacter	167
YP_664824.1	FtnA	ST	eP	Helicobacter	167
XP_002506414.1	FtnA	ST	EU	Micromonas	255
XP_002184754.1	FtnA	ST	EU	Naviculales	165
NP_001037584.1	FtnA	ST	EU	Pterygota	229
NP_001105563.1	FtnA	ST	EU	Spermatophyta	253
XP_002576081.1	FtnA	ST	EU	Strigeidida	181
ZP_03989552.1	FtnA	ST	FI	Acidaminococcus	170
YP_002316376.1	FtnA	ST	FI	Anoxybacillus	175
NP_241990.1	FtnA	ST	FI	Bacillus	169
YP_021953.1	FtnA	ST	FI	Bacilluscereusgroup	168
ZP_05853674.1	FtnA	ST	FI	Blautia	170
YP_358974.1	FtnA	ST	FI	Carboxydothermus	170
YP_001088708.1	FtnA	ST	FI	Clostridium	171
ZP_05733465.1	FtnA	ST	FI	Dialister	162
ZP_05657410.1	FtnA	ST	FI	Enterococcus	162
YP_001692354.1	FtnA	ST	FI	Finegoldia	166
YP_002561027.1	FtnA	ST	FI	Macrococcus	166
YP_001575773.1	FtnA	ST	FI	Staphylococcus	166
YP_074373.1	FtnA	ST	FI	Symbiobacterium	161
ZP_06012750.1	FtnA	ST	FU	Leptotrichia	167
YP_854579.1	FtnA	ST	gP	Aeromonas	209
YP_003255932.1	FtnA	ST	gP	Aggregatibacter	165
YP_002154853.1	FtnA	ST	gP	Aliivibrio	175
YP_588757.1	FtnA	ST	gP	CandidatusBaumannia	162
ZP_04562424.1	FtnA	ST	gP	Citrobacter	165
YP_001437414.1	FtnA	ST	gP	Cronobacter	165
ZP_05620253.1	FtnA	ST	gP	Enhydrobacter	182
YP_001177206.1	FtnA	ST	gP	Enterobacter	165
YP_002650105.1	FtnA	ST	gP	Erwinia	171
NP_754213.1	FtnA	ST	gP	Escherichia	170
ZP_04983633.1	FtnA	ST	gP	Francisella	166
YP_001291621.1	FtnA	ST	gP	Haemophilus	165
ZP_06015183.1	FtnA	ST	gP	Klebsiella	90
ZP_01899903.1	FtnA	ST	gP	Moritella	175
ZP_01167824.1	FtnA	ST	gP	Neptuniibacter	176
YP_050566.1	FtnA	ST	gP	Pectobacterium	168
YP_002150757.1	FtnA	ST	gP	Proteus	167
ZP_05973562.1	FtnA	ST	gP	Providencia	167
ZP_03343473.1	FtnA	ST	gP	Salmonella	72
NP_715781.1	FtnA	ST	gP	Shewanella	178
YP_689401.1	FtnA	ST	gP	Shigella	165
YP_454955.1	FtnA	ST	gP	Sodalis	171
ZP_01813271.1	FtnA	ST	gP	unclassifiedVibrionales	175
NP_229737.1	FtnA	ST	gP	Vibrio	181
NP_669829.1	FtnA	ST	gP	Yersinia	206
ZP_01877208.1	FtnA	ST	LE	Lentisphaera	180
ZP_05861252.1	FtnA	ST	SY	Jonquetella	163
YP_002335367.1	FtnA	ST	TH	Thermosipho	172
NP_228934.1	FtnA	ST	TH	Thermotoga	164
YP_001939062.1	FtnA	ST	VE	Methylacidiphilum	182
EAQ44840.1	dicU	SU	aP	Roseobacter	260	*
ZP_04149531.1	FatB	SU	FI	Bacillus	318
NP_943551.1	FatB	SU	gP	Listonella	322
YP_002348888.1	FatB	SU	gP	Yersinia	317
YP_001610072.1	FatC	SU	aP	Bartonella	316
NP_541583.1	FatC	SU	aP	Brucella	317
EAQ04085.1	FatC	SU	aP	Oceanicola	313	*
YP_001372334.1	FatC	SU	aP	Ochrobactrum	317
YP_002341945.1	FatC	SU	bP	Neisseria	315
CAL35465.1	FatC	SU	eP	Campylobacter	312
NP_834772.1	FatC	SU	FI	Bacilluscereusgroup	354
YP_001088149.1	FatC	SU	FI	Clostridium	318
YP_001813532.1	FatC	SU	FI	Exiguobacterium	355
YP_001699950.1	FatC	SU	FI	Lysinibacillus	311
YP_139500.1	FatC	SU	FI	Streptococcus	328
YP_002324967.1	FatC	SU	gP	Acinetobacter	315
YP_206783.1	FatC	SU	gP	Aliivibrio	316
AAR12525.1	FatC	SU	gP	Listonella	317
ZP_01897764.1	FatC	SU	gP	Moritella	318
EAS43025.1	FatC	SU	gP	Photobacterium	316	*
AAM87589.1	FatC	SU	gP	Yersinia	314
YP_001610071.1	FatD	SU	aP	Bartonella	318
ZP_05455559.1	FatD	SU	aP	Brucella	320
YP_002341946.1	FatD	SU	bP	Neisseria	322
YP_002344740.1	FatD	SU	eP	Campylobacter	322
BAA09012.1	FatD	SU	FI	Bacillus	316
ABK87807.1	FatD	SU	FI	Bacilluscereusgroup	338
YP_001088148.1	FatD	SU	FI	Clostridium	317
YP_002633480.1	FatD	SU	FI	Staphylococcus	324
AAV60686.1	FatD	SU	FI	Streptococcus	324
YP_002324966.1	FatD	SU	gP	Acinetobacter	313
AAW87896.1	FatD	SU	gP	Aliivibrio	277
P37738.1	FatD	SU	gP	Listonella	314
CAL22601.1	FatD	SU	gP	Yersinia	319
YP_251601.1	FecA	SU	AB	Corynebacteriaceae	269
YP_001240471.1	FecA	SU	aP	Bradyrhizobium	797
YP_002515513.1	FecA	SU	aP	Caulobacter	730
YP_457770.1	FecA	SU	aP	Erythrobacter	744
ZP_01437304.1	FecA	SU	aP	Fulvimarina	411
YP_003061566.1	FecA	SU	aP	Hirschia	828
YP_002496605.1	FecA	SU	aP	Methylobacterium	702
NP_386489.1	FecA	SU	aP	Sinorhizobium/Ensifergroup	932
ZP_01301595.1	FecA	SU	aP	Sphingomonas	248
YP_616422.1	FecA	SU	aP	Sphingopyxis	681
ZP_05280829.1	FecA	SU	BA	Bacteroides	743
ZP_03392037.1	FecA	SU	BA	Capnocytophaga	770
YP_003125273.1	FecA	SU	BA	Chitinophaga	1041
YP_676943.1	FecA	SU	BA	Cytophaga	807
ZP_01051391.1	FecA	SU	BA	Dokdonia	812
ZP_03701118.1	FecA	SU	BA	Flavobacteria	739
ZP_01733851.1	FecA	SU	BA	Flavobacteriales	743
YP_001296371.1	FecA	SU	BA	Flavobacterium	811
YP_862535.1	FecA	SU	BA	Gramella	821
ZP_02162012.1	FecA	SU	BA	Kordia	808
ZP_01061495.1	FecA	SU	BA	Leeuwenhoekiella	742
ZP_01694409.1	FecA	SU	BA	Microscilla	878
YP_003093886.1	FecA	SU	BA	Pedobacter	1010
ZP_01053498.1	FecA	SU	BA	Polaribacter	867
ZP_05916815.1	FecA	SU	BA	Prevotella	752
ZP_01254702.1	FecA	SU	BA	Psychroflexus	806
YP_003194581.1	FecA	SU	BA	Robiginitalea	903
YP_444979.1	FecA	SU	BA	Salinibacter	853
ZP_04489112.1	FecA	SU	BA	Spirosoma	865
YP_159259.1	FecA	SU	bP	Aromatoleum	695
YP_933879.1	FecA	SU	bP	Azoarcus	797
YP_003279395.1	FecA	SU	bP	Comamonas	738
YP_587934.1	FecA	SU	bP	Cupriavidus	731
YP_001563476.1	FecA	SU	bP	Delftia	720
YP_001351952.1	FecA	SU	bP	Janthinobacterium	728
ZP_01913815.1	FecA	SU	bP	Limnobacter	726
YP_001021483.1	FecA	SU	bP	Methylibium	935
YP_551564.1	FecA	SU	bP	Polaromonas	696
YP_001155894.1	FecA	SU	bP	Polynucleobacter	120
YP_314480.1	FecA	SU	bP	Thiobacillus	675
YP_002947037.1	FecA	SU	bP	Variovorax	723
NP_969448.1	FecA	SU	dP	Bdellovibrio	687
ZP_01461296.1	FecA	SU	dP	Cystobacteraceae	758
YP_003268660.1	FecA	SU	dP	Haliangiaceae	880
YP_463483.1	FecA	SU	dP	Myxococcaceae	1126
ZP_01912522.1	FecA	SU	dP	Nannocystaceae	788
YP_001615711.1	FecA	SU	dP	Polyangiaceae	978
YP_001408725.1	FecA	SU	eP	Campylobacter	859
NP_208191.1	FecA	SU	eP	Helicobacter	842
NP_906540.1	FecA	SU	eP	Wolinella	700
ZP_04971150.1	FecA	SU	FU	Fusobacterium	726
ZP_03822983.1	FecA	SU	gP	Acinetobacter	736
YP_692441.1	FecA	SU	gP	Alcanivorax	727
YP_741722.1	FecA	SU	gP	Alkalilimnicola	773
ZP_01614383.1	FecA	SU	gP	Alteromonadales	742
YP_002126331.1	FecA	SU	gP	Alteromonas	705
YP_002801799.1	FecA	SU	gP	Azotobacter	784
ZP_01308082.1	FecA	SU	gP	Bermanella	727
YP_001982430.1	FecA	SU	gP	Cellvibrio	701
ZP_04561525.1	FecA	SU	gP	Citrobacter	774
YP_271069.1	FecA	SU	gP	Colwellia	762
ZP_01103201.1	FecA	SU	gP	Congregibacter	726
YP_002988728.1	FecA	SU	gP	Dickeya	688
YP_001908950.1	FecA	SU	gP	Erwinia	791
YP_001465799.1	FecA	SU	gP	Escherichia	774
ZP_01627490.1	FecA	SU	gP	Gammaproteobacteria	727
ZP_05127568.1	FecA	SU	gP	Gammaproteobacteria1	721
ZP_04956748.1	FecA	SU	gP	Gammaproteobacteria2	733
ZP_03560729.1	FecA	SU	gP	Glaciecola	721
YP_001002097.1	FecA	SU	gP	Halorhodospira	764
ZP_01042492.1	FecA	SU	gP	Idiomarina	710
YP_003145686.1	FecA	SU	gP	Kangiella	740
NP_943400.1	FecA	SU	gP	Klebsiella	746
ZP_01737963.1	FecA	SU	gP	Marinobacter	731
YP_001338927.1	FecA	SU	gP	Marinomonas	703
ZP_05103274.1	FecA	SU	gP	Methylophaga	718
ZP_01128673.1	FecA	SU	gP	Nitrococcus	693
ZP_05728200.1	FecA	SU	gP	Pantoea	779
NP_245066.1	FecA	SU	gP	Pasteurella	330
YP_049184.1	FecA	SU	gP	Pectobacterium	782
YP_003042770.1	FecA	SU	gP	Photorhabdus	786
YP_662669.1	FecA	SU	gP	Pseudoalteromonas	738
YP_258113.1	FecA	SU	gP	Pseudomonas	835
YP_580545.1	FecA	SU	gP	Psychrobacter	731
ZP_03385985.1	FecA	SU	gP	Salmonella	82
YP_001762141.1	FecA	SU	gP	Shewanella	751
ZP_03064677.1	FecA	SU	gP	Shigella	774
ZP_05137079.1	FecA	SU	gP	Stenotrophomonas	792
ZP_03690410.1	FecA	SU	gP	Thioalkalivibrio	734
ZP_01813932.1	FecA	SU	gP	unclassifiedVibrionales	710
ZP_00988229.1	FecA	SU	gP	Vibrio	709
YP_199540.6	FecA	SU	gP	Xanthomonas	995
ZP_04625016.1	FecA	SU	gP	Yersinia	923
ZP_01876800.1	FecA	SU	LE	Lentisphaera	738
YP_000873.1	FecA	SU	SP	Leptospira	885
YP_251603.1	FecB	SU	AB	Corynebacteriaceae	353
YP_002503821.1	FecB	SU	AB	Mycobacteriaceae	364
NP_821777.1	FecB	SU	AB	Streptomycetaceae	347
NP_787184.1	FecB	SU	AB	Tropheryma	323
YP_002539676.1	FecB	SU	aP	Rhizobium/Agrobacteriumgroup	311
ZP_04878695.1	FecB	SU	AR	Thermococcus	629
YP_445054.1	FecB	SU	BA	Salinibacter	268
NP_969211.1	FecB	SU	dP	Bdellovibrio	267
YP_355894.2	FecB	SU	dP	Pelobacter	367
YP_001467295.1	FecB	SU	eP	Campylobacter	374
YP_893449.1	FecB	SU	FI	Bacilluscereusgroup	321
NP_622055.1	FecB	SU	FI	Thermoanaerobacter	327
NP_785082.1	FecB	SU	FI	Lactobacillus	356
YP_001142018.1	FecB	SU	gP	Aeromonas	368
YP_001455347.1	FecB	SU	gP	Citrobacter	300
YP_001908951.1	FecB	SU	gP	Erwinia	301
YP_001465798.1	FecB	SU	gP	Escherichia	302
YP_002919936.1	FecB	SU	gP	Klebsiella	332
YP_087987.1	FecB	SU	gP	Mannheimia	309
NP_245068.1	FecB	SU	gP	Pasteurella	298
YP_049183.1	FecB	SU	gP	Pectobacterium	304
YP_003042771.1	FecB	SU	gP	Photorhabdus	302
NP_790610.1	FecB	SU	gP	Pseudomonas	306
YP_313174.1	FecB	SU	gP	Shigella	302
EAS78147.1	FecB	SU	gP	Vibrio	326	*
YP_251613.1	FepA	SU	AB	Corynebacteriaceae	291
ZP_05370600.1	FepA	SU	AB	Propionibacteriaceae	754
YP_002296594.1	FepA	SU	aP	Rhodospirillum	745
ZP_05760502.1	FepA	SU	BA	Bacteroides	727
YP_002291267.1	FepA	SU	BA	Ornithobacterium	741
YP_001304732.1	FepA	SU	BA	Parabacteroides	727
ZP_04389676.1	FepA	SU	BA	Porphyromonas	743
YP_934481.1	FepA	SU	bP	Azoarcus	804
YP_001632131.1	FepA	SU	bP	Bordetella	739
YP_841607.1	FepA	SU	bP	Cupriavidus	656
YP_001564755.1	FepA	SU	bP	Delftia	665
ZP_04831905.1	FepA	SU	bP	Gallionella	695
ZP_05313994.1	FepA	SU	bP	Nitrosomonas	621
YP_002890811.1	FepA	SU	bP	Thauera	696
ZP_01810598.1	FepA	SU	eP	Campylobacter	696
YP_003304612.1	FepA	SU	eP	Sulfurospirillum	681
NP_907116.1	FepA	SU	eP	Wolinella	704
YP_001707665.1	FepA	SU	gP	Acinetobacter	754
YP_743108.1	FepA	SU	gP	Alkalilimnicola	751
ZP_04773057.1	FepA	SU	gP	Allochromatium	706
YP_001453248.1	FepA	SU	gP	Citrobacter	766
YP_001438798.1	FepA	SU	gP	Cronobacter	813
YP_001175848.1	FepA	SU	gP	Enterobacter	750
AP_002118.1	FepA	SU	gP	Escherichia	790
YP_001338070.1	FepA	SU	gP	Klebsiella	752
YP_051870.1	FepA	SU	gP	Pectobacterium	747
YP_790507.1	FepA	SU	gP	Pseudomonas	746
YP_001280379.1	FepA	SU	gP	Psychrobacter	777
NP_806024.1	FepA	SU	gP	Salmonella	751
YP_001479656.1	FepA	SU	gP	Serratia	759
YP_002310119.1	FepA	SU	gP	Shewanella	972
YP_688093.1	FepA	SU	gP	Shigella	746
YP_001971014.1	FepA	SU	gP	Stenotrophomonas	806
NP_643927.1	FepA	SU	gP	Xanthomonas	747
YP_001005049.1	FepA	SU	gP	Yersinia	749
YP_002834259.1	FepB	SU	AB	Corynebacteriaceae	367
YP_001221175.1	FepB	SU	AB	Microbacteriaceae	358
NP_901909.1	FepB	SU	bP	Chromobacterium	322
YP_001021498.1	FepB	SU	bP	Methylibium	300
YP_355584.1	FepB	SU	dP	Pelobacter	357
YP_003211411.1	FepB	SU	gP	Cronobacter	304
YP_003076596.1	FepB	SU	gP	Escherichia	318
YP_002918376.1	FepB	SU	gP	Klebsiella	319
YP_003039723.1	FepB	SU	gP	Photorhabdus	344
NP_252848.1	FepB	SU	gP	Pseudomonas	301
YP_215612.1	FepB	SU	gP	Salmonella	318
YP_309546.1	FepB	SU	gP	Shigella	321
NP_670774.1	FepB	SU	gP	Yersinia	359
EAQ41186.1	FepC	SU	BA	Polaribacter	265	*
EAZ84801.1	FepC	SU	FI	Bacillus	260	*
YP_251569.1	FhuA	SU	AB	Corynebacteriaceae	278
YP_002542275.1	FhuA	SU	aP	Rhizobium/Agrobacteriumgroup	827
YP_001033903.1	FhuA	SU	aP	Rhodobacter	791
YP_002299389.1	FhuA	SU	aP	Rhodospirillum	766
NP_386329.1	FhuA	SU	aP	Sinorhizobium/Ensifergroup	733
YP_001296790.1	FhuA	SU	BA	Flavobacterium	751
NP_901921.1	FhuA	SU	bP	Chromobacterium	716
YP_001733212.1	FhuA	SU	CY	Synechococcus	825
NP_439919.1	FhuA	SU	CY	Synechocystis	863
ZP_03981843.1	FhuA	SU	FI	Enterococcus	277
YP_040099.1	FhuA	SU	FI	Staphylococcus	265
YP_002996150.1	FhuA	SU	FI	Streptococcus	260
ZP_04752758.1	FhuA	SU	gP	Actinobacillus	705
YP_001144026.1	FhuA	SU	gP	Aeromonas	701
YP_693227.1	FhuA	SU	gP	Alcanivorax	729
YP_206742.1	FhuA	SU	gP	Aliivibrio	732
YP_003209144.1	FhuA	SU	gP	Cronobacter	723
YP_001906819.1	FhuA	SU	gP	Erwinia	738
YP_002410925.1	FhuA	SU	gP	Escherichia	752
YP_156895.1	FhuA	SU	gP	Idiomarina	713
YP_002917882.1	FhuA	SU	gP	Klebsiella	735
YP_002242358.1	FhuA	SU	gP	Salmonella	747
NP_835881.1	FhuA	SU	gP	Shigella	747
EAS78383.1	FhuA	SU	gP	Vibrio	700	*
YP_002808972.1	FhuA	SU	gP	Vibrio	718
NP_642096.1	FhuA	SU	gP	Xanthomonas	978
NP_779745.1	FhuA	SU	gP	Xylella	783
YP_251567.1	FhuB	SU	AB	Corynebacteriaceae	372
YP_001220906.1	FhuB	SU	AB	Microbacteriaceae	718
YP_002541146.1	FhuB	SU	aP	Rhizobium/Agrobacteriumgroup	661
YP_001033901.1	FhuB	SU	aP	Rhodobacter	645
YP_001632825.1	FhuB	SU	bP	Bordetella	667
YP_002315522.1	FhuB	SU	FI	Anoxybacillus	347
NP_391212.1	FhuB	SU	FI	Bacillus	384
YP_896832.1	FhuB	SU	FI	Bacilluscereusgroup	678
ZP_02618037.1	FhuB	SU	FI	Clostridium	346
YP_001124302.1	FhuB	SU	FI	Geobacillus	335
YP_003064065.1	FhuB	SU	FI	Lactobacillus	332
YP_001031700.1	FhuB	SU	FI	Lactococcus	316
ZP_04443306.1	FhuB	SU	FI	Listeria	357
YP_001698015.1	FhuB	SU	FI	Lysinibacillus	333
YP_002559570.1	FhuB	SU	FI	Macrococcus	331
YP_002633394.1	FhuB	SU	FI	Staphylococcus	335
YP_002123964.1	FhuB	SU	FI	Streptococcus	350
ZP_03612267.1	FhuB	SU	gP	Actinobacillus	654
YP_001144027.1	FhuB	SU	gP	Aeromonas	548
YP_206118.1	FhuB	SU	gP	Aliivibrio	667
YP_002802099.1	FhuB	SU	gP	Azotobacter	668
YP_003209147.1	FhuB	SU	gP	Cronobacter	639
YP_002647886.1	FhuB	SU	gP	Erwinia	658
YP_003076125.1	FhuB	SU	gP	Escherichia	660
ZP_06017822.1	FhuB	SU	gP	Klebsiella	660
YP_051399.1	FhuB	SU	gP	Pectobacterium	672
YP_215181.1	FhuB	SU	gP	Salmonella	685
YP_309193.1	FhuB	SU	gP	Shigella	660
YP_002808973.1	FhuB	SU	gP	Vibrio	285
YP_001402288.1	FhuB	SU	gP	Yersinia	670
YP_251568.1	FhuC	SU	AB	Corynebacteriaceae	364
YP_001711697.1	FhuC	SU	AB	Microbacteriaceae	312
YP_001102726.1	FhuC	SU	AB	Pseudonocardiaceae	289
YP_002541148.1	FhuC	SU	aP	Rhizobium/Agrobacteriumgroup	274
YP_161965.1	FhuC	SU	aP	Zymomonas	261
YP_001632823.1	FhuC	SU	bP	Bordetella	197
YP_332440.1	FhuC	SU	bP	Burkholderia	290
YP_002315520.1	FhuC	SU	FI	Anoxybacillus	286
YP_174583.1	FhuC	SU	FI	Bacillus	275
YP_896681.1	FhuC	SU	FI	Bacilluscereusgroup	272
ZP_02618039.1	FhuC	SU	FI	Clostridium	261
ZP_04775863.1	FhuC	SU	FI	Gemella	254
YP_001124304.1	FhuC	SU	FI	Geobacillus	266
ZP_05737195.1	FhuC	SU	FI	Granulicatella	254
YP_003064064.1	FhuC	SU	FI	Lactobacillus	264
YP_001031699.1	FhuC	SU	FI	Lactococcus	259
ZP_04443304.1	FhuC	SU	FI	Listeria	304
YP_001700027.1	FhuC	SU	FI	Lysinibacillus	260
YP_002633393.1	FhuC	SU	FI	Staphylococcus	267
YP_603079.1	FhuC	SU	FI	Streptococcus	278
ZP_03612265.1	FhuC	SU	gP	Actinobacillus	254
YP_001144028.1	FhuC	SU	gP	Aeromonas	254
YP_206116.1	FhuC	SU	gP	Aliivibrio	271
YP_002802097.1	FhuC	SU	gP	Azotobacter	255
ZP_05705489.1	FhuC	SU	gP	Cardiobacterium	254
YP_003209145.1	FhuC	SU	gP	Cronobacter	305
YP_002647884.1	FhuC	SU	gP	Erwinia	264
YP_003076123.1	FhuC	SU	gP	Escherichia	265
ZP_06017824.1	FhuC	SU	gP	Klebsiella	265
YP_051401.1	FhuC	SU	gP	Pectobacterium	265
EAS45515.1	FhuC	SU	gP	Photobacterium	255	*
YP_341056.1	FhuC	SU	gP	Pseudoalteromonas	270
YP_215179.2	FhuC	SU	gP	Salmonella	265
YP_687726.1	FhuC	SU	gP	Shigella	279
YP_002808974.1	FhuC	SU	gP	Vibrio	319
NP_668132.1	FhuC	SU	gP	Yersinia	264
NP_078272.1	FhuC	SU	TE	Ureaplasma	387
YP_001220905.1	FhuD	SU	AB	Microbacteriaceae	329
YP_002541147.1	FhuD	SU	aP	Rhizobium/Agrobacteriumgroup	302
YP_001033902.1	FhuD	SU	aP	Rhodobacter	287
YP_657355.1	FhuD	SU	AR	Haloquadratum	305
YP_001632826.1	FhuD	SU	bP	Bordetella	336
YP_002315521.1	FhuD	SU	FI	Anoxybacillus	313
YP_092224.1	FhuD	SU	FI	Bacillus	315
YP_896831.1	FhuD	SU	FI	Bacilluscereusgroup	344
YP_001253227.1	FhuD	SU	FI	Clostridium	329
YP_001124303.1	FhuD	SU	FI	Geobacillus	308
ZP_04013920.1	FhuD	SU	FI	Lactobacillus	313
YP_001031702.1	FhuD	SU	FI	Lactococcus	313
YP_040101.1	FhuD	SU	FI	Staphylococcus	338
YP_002286375.1	FhuD	SU	FI	Streptococcus	581
ZP_03612266.1	FhuD	SU	gP	Actinobacillus	344
YP_001144029.1	FhuD	SU	gP	Aeromonas	289
YP_206117.1	FhuD	SU	gP	Aliivibrio	297
YP_002802098.1	FhuD	SU	gP	Azotobacter	292
ZP_05705490.1	FhuD	SU	gP	Cardiobacterium	121
YP_003209146.1	FhuD	SU	gP	Cronobacter	300
YP_002647885.1	FhuD	SU	gP	Erwinia	292
NP_752137.1	FhuD	SU	gP	Escherichia	297
YP_002917884.1	FhuD	SU	gP	Klebsiella	297
YP_051400.1	FhuD	SU	gP	Pectobacterium	307
YP_215180.1	FhuD	SU	gP	Salmonella	296
YP_309192.1	FhuD	SU	gP	Shigella	296
YP_002808975.1	FhuD	SU	gP	Vibrio	653
NP_668133.1	FhuD	SU	gP	Yersinia	362
CAR56082.1	FptA	SU	bP	Burkholderia	727
AAC43213.1	FptA	SU	gP	Pseudomonas	720
AAT33889.1	FpuA	SU	FI	Bacilluscereusgroup	324
NP_841246.1	FpvA	SU	bP	Nitrosomonas	801
YP_694206.1	FpvA	SU	gP	Alcanivorax	494
YP_002801201.1	FpvA	SU	gP	Azotobacter	808
ZP_05706146.1	FpvA	SU	gP	Cardiobacterium	323
NP_635553.2	FpvA	SU	gP	Xanthomonas	742
ABI29848.1	FvtA	SU	gP	Listonella	693
CAQ81660.1	HatB	SU	gP	Aliivibrio	671
BAE16001.1	HatB	SU	gP	Grimontia	663
NP_853001.1	HatB	SU	TE	Mycoplasma	248
CAQ81662.1	HatC	SU	gP	Aliivibrio	255
BAE15999.1	HatC	SU	gP	Grimontia	255
NP_853002.1	HatC	SU	TE	Mycoplasma	539
BAE16000.1	HatD	SU	gP	Grimontia	299
YP_786373.1	IroN	SU	bP	Bordetella	735
ZP_00236507.1	IroN	SU	FI	Bacilluscereusgroup	341
NP_753164.1	IroN	SU	gP	Escherichia	725
YP_001334907.1	IroN	SU	gP	Klebsiella	727
YP_002638354.1	IroN	SU	gP	Salmonella	726
YP_402678.1	IroN	SU	gP	Shigella	725
NP_635515.1	IroN	SU	gP	Xanthomonas	1066
NP_439914.1	IutA	SU	CY	Synechocystis	851
YP_206123.1	IutA	SU	gP	Aliivibrio	724
YP_003212684.1	IutA	SU	gP	Cronobacter	733
NP_755498.1	IutA	SU	gP	Escherichia	759
ZP_06016326.1	IutA	SU	gP	Klebsiella	331
YP_048985.1	IutA	SU	gP	Pectobacterium	731
YP_793137.1	IutA	SU	gP	Pseudomonas	742
YP_002038955.1	IutA	SU	gP	Salmonella	733
YP_691165.1	IutA	SU	gP	Shigella	732
NP_670684.1	IutA	SU	gP	Yersinia	726
EAS48825.1	NA	SU	aP	Aurantimonas	809	*
EAS49857.1	NA	SU	aP	Aurantimonas	370	*
EAS50441.1	NA	SU	aP	Aurantimonas	258	*
EAS50443.1	NA	SU	aP	Aurantimonas	302	*
EAS51837.1	NA	SU	aP	Aurantimonas	326	*
EAS51839.1	NA	SU	aP	Aurantimonas	339	*
EAQ00843.1	NA	SU	aP	Janibacter	265	*
EAQ00844.1	NA	SU	aP	Janibacter	364	*
EAQ06480.1	NA	SU	aP	Loktanella	334	*
EAQ34979.1	NA	SU	aP	Nitrobacter	804	*
EAQ35214.1	NA	SU	aP	Nitrobacter	755	*
EAQ36512.1	NA	SU	aP	Nitrobacter	722	*
EAQ37603.1	NA	SU	aP	Nitrobacter	387	*
EAQ37607.1	NA	SU	aP	Nitrobacter	858	*
EAQ01609.1	NA	SU	aP	Oceanicola	336	*
EAQ04346.1	NA	SU	aP	Oceanicola	273	*
EAQ04349.1	NA	SU	aP	Oceanicola	328	*
EAQ04350.1	NA	SU	aP	Oceanicola	689	*
EAQ04704.1	NA	SU	aP	Oceanicola	653	*
EAR50196.1	NA	SU	aP	Oceanicola	314	*
EAR50198.1	NA	SU	aP	Oceanicola	253	*
EAR51271.1	NA	SU	aP	Oceanicola	349	*
EAQ15120.1	NA	SU	aP	Parvularcula	713	*
EAQ15313.1	NA	SU	aP	Parvularcula	253	*
EAQ15780.1	NA	SU	aP	Parvularcula	719	*
EAQ16832.1	NA	SU	aP	Parvularcula	184	*
EDQ10978.1	NA	SU	aP	Phaeobacter	231	*
EDQ10979.1	NA	SU	aP	Phaeobacter	313	*
EDQ10981.1	NA	SU	aP	Phaeobacter	327	*
EDQ10982.1	NA	SU	aP	Phaeobacter	664	*
EDQ13748.1	NA	SU	aP	Phaeobacter	354	*
EAQ13293.1	NA	SU	aP	Rhodobacterales	302	*
EAQ13295.1	NA	SU	aP	Rhodobacterales	339	*
EBA03649.1	NA	SU	aP	Rhodobacterales	335	*
EAQ44842.1	NA	SU	aP	Roseobacter	343	*
EAQ45583.1	NA	SU	aP	Roseobacter	250	*
EAQ45586.1	NA	SU	aP	Roseobacter	299	*
EAQ45588.1	NA	SU	aP	Roseobacter	656	*
EAQ47213.1	NA	SU	aP	Roseobacter	338	*
EBA12379.1	NA	SU	aP	Roseobacter	151	*
EBA12381.1	NA	SU	aP	Roseobacter	224	*
EBA13656.1	NA	SU	aP	Roseobacter	349	*
EBA13657.1	NA	SU	aP	Roseobacter	317	*
EAP76805.1	NA	SU	aP	Roseovarius	256	*
EAP76806.1	NA	SU	aP	Roseovarius	314	*
EAP76811.1	NA	SU	aP	Roseovarius	649	*
EAP77757.1	NA	SU	aP	Roseovarius	668	*
EAP78172.1	NA	SU	aP	Roseovarius	338	*
EAQ27421.1	NA	SU	aP	Roseovarius	707	*
EAQ27423.1	NA	SU	aP	Roseovarius	654	*
EAU44642.1	NA	SU	aP	Roseovarius	333	*
EAU47977.1	NA	SU	aP	Roseovarius	678	*
EAU48376.1	NA	SU	aP	Roseovarius	257	*
EBA08014.1	NA	SU	aP	Sagittula	315	*
EBA09783.1	NA	SU	aP	Sagittula	334	*
EAT07831.1	NA	SU	aP	Sphingomonas	719	*
EAT09188.1	NA	SU	aP	Sphingomonas	677	*
EAT09192.1	NA	SU	aP	Sphingomonas	334	*
EAT09414.1	NA	SU	aP	Sphingomonas	734	*
EAP80062.1	NA	SU	aP	Sulfitobacter	163	*
EAP80346.1	NA	SU	aP	Sulfitobacter	338	*
EAP81359.1	NA	SU	aP	Sulfitobacter	712	*
EAP81360.1	NA	SU	aP	Sulfitobacter	293	*
EAP81361.1	NA	SU	aP	Sulfitobacter	660	*
EAP81362.1	NA	SU	aP	Sulfitobacter	254	*
EAP83701.1	NA	SU	aP	Sulfitobacter	697	*
EAZ79554.1	NA	SU	BA	Algoriphagus	254	*
EAZ80530.1	NA	SU	BA	Algoriphagus	792	*
EAP88497.1	NA	SU	BA	Croceibacter	808	*
EAQ37939.1	NA	SU	BA	Dokdonia	812	*
EAY24593.1	NA	SU	BA	Microscilla	878	*
EAY24855.1	NA	SU	BA	Microscilla	826	*
EAY25465.1	NA	SU	BA	Microscilla	798	*
EAY25970.1	NA	SU	BA	Microscilla	797	*
[truncated: 320 more rows]
