# Supplementary material for: Analysis of the Global Ocean Sampling (GOS) Project for Trends in Iron Uptake by Surface Ocean Microbes
Source: PLoS One. 2012 Feb 17;7(2):e30931. doi: 10.1371/journal.pone.0030931 (PMC3281889; doi:10.1371/journal.pone.0030931)
Supplement: Table S4 — Number of RecA and iron metabolism genes for each metagenome. (XLS) [file pone.0030931.s006.xls]

## Sheet: hab
Site	CN (RecA)	FL (Flavodoxin)	F2 (Fe2+ uptake)	F3 (Fe 3+ uptake)	HE (heme uptake)	OX (Oxidative stress)	RG (Regulation)	SS (Siderophore Synthesis)	ST (Storage)	SU (Siderophore Uptake)	TR (Undefined Fe transport)	File size (Mbp)
AA8	50	2	63	6	1	17	16	0	0	99	53	129.9
BBAY01	59	0	18	6	0	15	5	0	2	10	50	125.7
GS002	52	0	16	5	0	13	4	0	1	6	72	150.2
GS003	32	0	16	3	0	9	13	0	2	2	36	108.4
GS004	26	0	11	4	0	6	7	0	4	2	27	92.8
GS007	36	0	6	3	0	7	9	0	1	1	22	89.7
GS008	78	2	13	1	1	22	28	0	7	11	15	160.6
GS009	46	1	1	3	0	7	8	0	2	1	26	98.6
GS010	53	0	8	4	0	8	4	0	4	6	48	96.2
GS013	63	0	13	8	1	10	14	0	7	11	35	173.8
GS014	95	0	8	3	0	7	15	0	3	9	76	163
GS015	79	0	3	28	0	11	9	0	1	3	49	160.9
GS016	76	2	2	12	0	14	9	0	0	10	67	160.3
GS019	124	0	7	12	0	23	15	0	6	6	74	238.1
GS021	85	3	4	9	8	13	7	2	3	19	61	232.7
GS027	160	4	32	25	1	34	22	0	6	13	151	388.3
GS028	151	0	21	11	0	26	23	0	4	16	122	333.4
GS029	106	2	17	11	0	20	16	0	2	9	92	233.1
GS031	358	1	26	25	3	47	50	0	10	40	354	758.5
GS034	80	0	19	25	1	34	14	0	2	12	69	233.6
GS035	106	0	18	17	0	22	21	0	2	36	90	247
GS036	46	0	2	9	0	7	11	0	1	4	51	138
GS049	56	2	4	29	0	18	11	0	1	6	53	186.7
GS117A	201	0	27	15	0	31	24	0	2	28	224	503.1
GS048A	45	1	3	3	0	9	11	0	6	4	55	182.7
GS051	79	0	10	7	0	7	8	0	1	8	64	163.6
GS108A	34	0	1	3	0	10	3	0	0	4	25	75.3
GS148	72	0	10	10	0	16	15	2	4	11	58	148.4
AA1	34	0	1	1	0	0	0	0	0	1	0	128.5
AA4	41	0	12	0	0	17	0	0	19	0	1	69.7
AA5	91	0	9	0	0	17	10	0	1	7	43	361.2
AA6	69	0	5	2	2	16	7	0	7	6	29	357.6
AA9	76	3	80	1	0	19	23	0	2	87	84	125.5
GS001c	89	0	7	4	0	9	11	0	1	2	45	156.8
GS017	167	0	6	39	0	21	21	0	4	15	107	455.7
GS018	124	0	5	19	0	23	15	0	6	7	69	253.6
GS022	75	3	3	15	0	10	5	0	1	8	78	213.5
GS023	78	2	5	15	3	13	17	1	0	6	52	234.8
GS026	83	2	1	23	1	10	7	0	0	9	62	178.9
GS037	39	0	6	0	0	12	7	0	0	4	36	80.2
GS047	44	1	6	2	1	16	5	0	0	5	38	80.3
GS109	39	1	0	11	0	4	4	0	0	3	33	89.8
GS110A	84	0	4	17	0	7	4	0	1	3	48	145.5
GS111	45	2	5	9	0	9	5	0	0	4	25	88.9
GS112a	61	5	6	11	0	14	5	0	0	9	44	147.3
GS113	94	2	3	11	0	10	4	0	0	10	61	167.9
GS114	213	0	10	47	0	31	23	0	2	17	179	517
GS115	48	0	0	3	0	6	4	0	3	4	34	91.9
GS116	38	1	5	10	0	3	2	0	1	4	38	93
GS119	55	3	1	9	0	10	5	0	0	2	33	94.6
GS120	38	0	0	8	0	5	1	0	1	1	16	66.9
GS121	85	0	2	13	0	18	5	0	2	5	69	173.9
GS122a	68	0	7	10	0	16	12	0	0	5	57	155.8
GS123	70	1	11	9	0	10	8	0	4	9	55	169
